# Supplementary material for: Social exposome and brain health outcomes of dementia across Latin America
Source: Nat Commun. 2025 Sep 11;16:8196. doi: 10.1038/s41467-025-63277-6 (PMC12426228; doi:10.1038/s41467-025-63277-6)
Supplement: Supplementary file 4 — Source data [file 41467_2025_63277_MOESM4_ESM.xlsx]

## Sheet: Figure2a
Neuropsychiatric symptoms score	Cognitive status score	Functional ability score	MSE factor score
0.92	0.68	0.568182	-0.0800645
0.74	0.71	0.65	0.054303
0.77	0.59	0.486364	0.0278693
0.95	0.47	0.295455	-0.0194184
0.77	0.62	0.459091	-0.0445058
0.77	0.68	0.922727	0.0406978
0.89	0.59	0.895455	0.0151947
0.77	0.71	0.622727	0.0107435
0.86	0.68	0.895455	-0.00382895
0.38	0.5	0.186364	-0.0533845
0.95	0.68	0.895455	0.0244426
0.68	0.68	0.35	-0.00190944
0.92	0.59	0.677273	-0.0236924
0.95	0.83	0.759091	0.0291383
0.8	0.74	0.840909	-0.0149324
0.68	0.65	0.840909	0.0269158
0.86	0.86	0.840909	0.00546945
0.89	0.77	0.895455	-0.00549173
0.74	0.74	0.840909	-0.0797457
0.92	0.71	0.786364	-0.0581776
0.8	0.71	0.895455	0.0131755
0.95	0.92	0.895455	0.00305833
0.71	0.56	0.486364	0.040247
0.56	0.71	0.731818	-0.059519
0.68	0.47	0.131818	-0.0236057
0.92	0.8	0.895455	-0.0295788
0.5	0.56	0.622727	-0.0618537
0.53	0.56	0.322727	-0.0727731
0.62	0.56	0.404545	-0.0478025
0.95	0.59	0.922727	-0.00560439
0.89	0.83	0.868182	-0.0174501
0.17	0.47	0.622727	-0.0901705
0.44	0.47	0.159091	-0.143252
0.26	0.65	0.268182	-0.0138487
0.95	0.8	0.868182	-0.0221882
0.86	0.89	0.895455	-0.0466045
0.89	0.77	0.840909	-0.0667574
0.86	0.8	0.868182	-0.137264
0.89	0.8	0.786364	0.0499946
0.77	0.77	0.786364	0.0217137
0.56	0.68	0.677273	-0.0950831
0.83	0.68	0.95	0.0240132
0.65	0.47	0.268182	0.0473816
0.89	0.56	0.895455	-0.0141562
0.92	0.86	0.895455	-0.0653375
0.83	0.83	0.840909	-0.0206604
0.71	0.8	0.322727	-0.0929128
0.83	0.53	0.65	-0.0576578
0.95	0.62	0.840909	-0.0696151
0.71	0.65	0.65	0.0565688
0.86	0.77	0.786364	-0.0633024
0.71	0.77	0.840909	-0.0193843
0.86	0.74	0.922727	0.0360561
0.83	0.5	0.704545	-0.0846265
0.56	0.68	0.895455	-0.0967482
0.77	0.77	0.813636	-0.0411377
0.89	0.71	0.759091	0.00741578
0.65	0.77	0.677273	0.00884007
0.59	0.74	0.731818	-0.0882348
0.92	0.62	0.731818	0.0497069
0.86	0.77	0.895455	-0.0158181
0.77	0.65	0.486364	-0.00770728
0.5	0.83	0.704545	-0.0783529
0.26	0.74	0.895455	-0.0463879
0.56	0.65	0.295455	-0.00715499
0.77	0.74	0.813636	0.0235082
0.8	0.74	0.595455	-0.0382718
0.86	0.77	0.895455	-0.0723812
0.68	0.74	0.813636	0.00942424
0.59	0.77	0.786364	-0.0189158
0.59	0.65	0.731818	0.0159425
0.53	0.47	0.813636	-0.0424115
0.89	0.56	0.895455	0.0421034
0.65	0.56	0.240909	0.0120081
0.86	0.71	0.895455	0.0366222
0.95	0.77	0.895455	-0.0707704
0.74	0.53	0.568182	0.0225181
0.8	0.59	0.895455	-0.0241896
0.08	0.47	0.0772727	-0.094776
0.8	0.86	0.840909	-0.036887
0.65	0.77	0.840909	0.049033
0.8	0.65	0.922727	0.00819664
0.95	0.5	0.568182	-0.126696
0.44	0.56	0.759091	-0.0689621
0.8	0.74	0.568182	0.013282
0.38	0.59	0.186364	0.0573186
0.83	0.71	0.786364	-0.00421454
0.71	0.71	0.65	-0.0330087
0.62	0.65	0.868182	0.001968
0.71	0.68	0.404545	0.0419823
0.83	0.65	0.568182	-0.0746606
0.95	0.65	0.840909	-0.051443
0.59	0.65	0.459091	0.00376717
0.53	0.5	0.459091	0.0156276
0.89	0.65	0.895455	0.0117546
0.62	0.65	0.786364	0.0386133
0.74	0.65	0.131818	-0.0362411
0.47	0.53	0.268182	0.0266332
0.65	0.65	0.704545	0.0340193
0.92	0.71	0.922727	-0.0928719
0.62	0.62	0.759091	0.064362
0.83	0.62	0.813636	0.0175643
0.95	0.74	0.677273	-0.00879746
0.95	0.86	0.95	-0.0117894
0.92	0.74	0.895455	0.00930958
0.89	0.8	0.95	0.00168527
0.8	0.47	0.677273	-0.00994224
0.68	0.74	0.759091	0.00787921
0.77	0.56	0.322727	0.000400522
0.11	0.41	0.0772727	-0.0231026
0.86	0.77	0.895455	-0.0149829
0.8	0.77	0.95	0.0128521
0.23	0.47	0.05	0.0376071
0.62	0.59	0.431818	0.000713263
0.92	0.47	0.95	-0.0280152
0.95	0.38	0.513636	-0.0395293
0.68	0.65	0.0772727	-0.0344554
0.77	0.71	0.813636	-0.00675982
0.95	0.59	0.05	-0.0812816
0.89	0.65	0.868182	-0.00918565
0.62	0.77	0.240909	-0.0238168
0.89	0.59	0.213636	-0.00321362
0.86	0.53	0.431818	0.021806
0.56	0.65	0.513636	-0.0128603
0.83	0.53	0.895455	-0.0163604
0.95	0.68	0.895455	-0.038018
0.95	0.74	0.05	-0.0415528
0.65	0.71	0.268182	-0.0240531
0.95	0.8	0.95	-0.0125548
0.86	0.38	0.786364	0.0401052
0.56	0.92	0.840909	0.00251776
0.68	0.92	0.759091	-0.0864427
0.95	0.53	0.840909	-0.00669119
0.83	0.89	0.95	0.000520565
0.68	0.59	0.786364	-0.0517648
0.86	0.53	0.404545	0.0219595
0.59	0.47	0.404545	0.0368019
0.68	0.65	0.704545	-0.0766404
0.89	0.35	0.459091	-0.0483927
0.92	0.77	0.759091	-0.0393754
0.86	0.32	0.131818	-0.0627112
0.83	0.65	0.65	0.030208
0.83	0.83	0.895455	0.0221494
0.62	0.65	0.677273	-0.0385558
0.77	0.86	0.95	-0.0128745
0.86	0.68	0.759091	0.0136988
0.5	0.23	0.159091	-0.0679672
0.65	0.2	0.268182	-0.0342407
0.77	0.83	0.540909	-0.0724555
0.86	0.23	0.05	0.0119637
0.71	0.53	0.05	0.0158939
0.56	0.77	0.595455	-0.0315637
0.95	0.53	0.622727	0.00192002
0.8	0.86	0.704545	0.0166404
0.95	0.68	0.759091	-0.0244528
0.95	0.71	0.95	-0.00574975
0.83	0.89	0.922727	0.0156093
0.92	0.77	0.922727	0.00183957
0.95	0.92	0.95	0.000220919
0.77	0.47	0.240909	-0.00262446
0.95	0.71	0.95	-0.0769113
0.95	0.86	0.95	-0.0430701
0.95	0.71	0.840909	-0.0334224
0.77	0.8	0.95	-0.0170329
0.8	0.74	0.05	0.0226307
0.95	0.86	0.95	0.0201453
0.83	0.74	0.95	-0.0084087
0.95	0.92	0.95	-0.00878023
0.95	0.89	0.95	0.0445852
0.65	0.59	0.922727	-0.0623986
0.89	0.89	0.95	0.0294426
0.74	0.95	0.95	-0.0445539
0.86	0.71	0.786364	-0.0240019
0.89	0.65	0.786364	-0.0271235
0.89	0.92	0.95	-0.00530281
0.92	0.86	0.95	-0.00306469
0.95	0.62	0.868182	-0.0431939
0.38	0.65	0.540909	-0.105676
0.89	0.83	0.95	0.00206514
0.83	0.89	0.895455	-0.096835
0.86	0.92	0.922727	-0.0228215
0.89	0.83	0.95	-0.0177871
0.74	0.68	0.65	-0.0591874
0.77	0.32	0.731818	-0.108555
0.68	0.56	0.840909	-0.00923618
0.95	0.86	0.813636	-0.0429101
0.95	0.74	0.95	-0.0586102
0.95	0.56	0.868182	-0.0390703
0.92	0.86	0.895455	0.0110203
0.89	0.95	0.95	0.0193835
0.95	0.77	0.922727	-0.0351003
0.86	0.71	0.622727	0.0169809
0.95	0.83	0.95	-0.0240539
0.92	0.95	0.922727	-0.0113511
0.92	0.89	0.95	-0.0061683
0.74	0.59	0.486364	-0.0219733
0.29	0.53	0.459091	-0.0128805
0.71	0.92	0.540909	0.0302216
0.95	0.86	0.95	0.0400002
0.71	0.8	0.677273	0.00708473
0.62	0.86	0.486364	-0.0552782
0.95	0.77	0.895455	-0.00664582
0.8	0.71	0.895455	0.0103937
0.62	0.74	0.677273	0.0196187
0.53	0.77	0.786364	0.0259811
0.5	0.8	0.295455	0.00761954
0.74	0.53	0.65	-0.0540588
0.71	0.8	0.868182	0.0250432
0.86	0.89	0.786364	0.00824236
0.95	0.8	0.922727	0.021841
0.86	0.8	0.65	0.00270064
0.92	0.86	0.759091	0.0315672
0.56	0.71	0.459091	0.0432541
0.89	0.86	0.759091	0.0150881
0.65	0.71	0.922727	-0.0539379
0.77	0.83	0.568182	0.0082661
0.65	0.47	0.540909	-0.0264664
0.86	0.86	0.922727	-0.0177561
0.62	0.86	0.922727	-0.0154981
0.89	0.59	0.677273	0.00822401
0.86	0.68	0.786364	-0.0233164
0.8	0.8	0.704545	0.0491129
0.74	0.47	0.186364	-0.0119327
0.62	0.53	0.322727	0.00560219
0.59	0.77	0.05	0.0275046
0.86	0.83	0.840909	0.0180223
0.56	0.65	0.704545	-0.0100815
0.77	0.77	0.486364	0.0459555
0.77	0.77	0.786364	-0.0137019
0.77	0.47	0.622727	-0.0173217
0.8	0.5	0.895455	-0.0271446
0.92	0.92	0.813636	-0.0573614
0.38	0.59	0.486364	-0.0459282
0.56	0.89	0.513636	-0.00634688
0.53	0.83	0.704545	0.0158895
0.95	0.89	0.786364	-0.11001
0.95	0.77	0.868182	0.00713552
0.92	0.62	0.731818	0.0368353
0.77	0.62	0.759091	0.0036592
0.86	0.62	0.731818	-0.0296654
0.14	0.65	0.486364	-0.138145
0.89	0.86	0.786364	0.0762111
0.95	0.86	0.868182	0.0555893
0.56	0.86	0.540909	0.0277721
0.92	0.8	0.786364	-0.0276513
0.26	0.59	0.240909	0.0382519
0.77	0.71	0.459091	0.0187295
0.95	0.56	0.677273	0.0248783
0.74	0.74	0.786364	0.0480087
0.95	0.86	0.813636	-0.0230236
0.92	0.74	0.813636	0.00138019
0.71	0.65	0.731818	0.0182108
0.86	0.83	0.786364	-0.0306087
0.95	0.74	0.759091	0.0178119
0.59	0.65	0.677273	-0.0270748
0.92	0.71	0.840909	-0.0164838
0.68	0.56	0.65	-0.103696
0.89	0.71	0.759091	0.0458125
0.89	0.68	0.568182	0.0491133
0.95	0.77	0.813636	0.0106709
0.44	0.59	0.540909	-0.00122292
0.95	0.62	0.759091	0.0169779
0.59	0.47	0.240909	-0.0168074
0.56	0.77	0.704545	-0.0285755
0.38	0.47	0.377273	-0.0618197
0.86	0.86	0.813636	0.0470849
0.68	0.56	0.704545	0.0158799
0.83	0.83	0.759091	0.0121433
0.62	0.83	0.786364	0.0443928
0.35	0.74	0.322727	-0.0156112
0.8	0.5	0.404545	0.0170776
0.95	0.59	0.786364	0.0313292
0.83	0.68	0.704545	0.0472527
0.41	0.56	0.595455	-0.0783489
0.47	0.47	0.35	0.00755803
0.89	0.71	0.786364	0.0298432
0.68	0.83	0.704545	-0.0828821
0.8	0.86	0.813636	0.0392074
0.89	0.53	0.677273	0.0142774
0.8	0.71	0.459091	0.0571135
0.95	0.5	0.622727	0.00725221
0.77	0.56	0.704545	-0.0349272
0.92	0.68	0.622727	0.0103708
0.59	0.68	0.540909	-0.0260155
0.89	0.47	0.459091	-0.0786721
0.95	0.47	0.622727	-0.0410225
0.89	0.86	0.731818	-0.0125842
0.92	0.89	0.840909	-0.00993388
0.92	0.95	0.922727	0.0139329
0.71	0.62	0.377273	-0.0124549
0.59	0.71	0.595455	0.0315543
0.11	0.56	0.131818	-0.0367546
0.89	0.5	0.759091	-0.0333551
0.92	0.62	0.568182	-0.0515217
0.38	0.53	0.131818	-0.13841
0.8	0.56	0.65	-0.0313488
0.65	0.71	0.731818	-0.0109067
0.47	0.59	0.295455	0.0374576
0.8	0.65	0.459091	-0.0230329
0.62	0.53	0.568182	0.00535647
0.83	0.65	0.759091	0.0226548
0.65	0.65	0.759091	0.0192213
0.5	0.47	0.186364	-0.00654879
0.71	0.77	0.568182	0.0123014
0.77	0.71	0.540909	0.0288325
0.41	0.5	0.213636	0.015299
0.89	0.71	0.922727	0.0282812
0.95	0.35	0.459091	-0.0588847
0.95	0.83	0.622727	-0.00267635
0.95	0.62	0.622727	-0.0830463
0.77	0.47	0.486364	-0.00486614
0.89	0.71	0.813636	-0.0676779
0.8	0.68	0.595455	-0.0054383
0.8	0.68	0.704545	0.0140182
0.95	0.86	0.840909	0.019634
0.71	0.56	0.213636	-0.0222932
0.68	0.56	0.486364	0.00523142
0.89	0.65	0.65	0.0118355
0.77	0.71	0.65	-0.0343124
0.41	0.62	0.459091	-0.0191429
0.86	0.8	0.759091	-0.0136392
0.92	0.74	0.595455	-0.00447184
0.92	0.77	0.459091	0.0150334
0.86	0.83	0.731818	-0.025769
0.89	0.71	0.159091	0.0602033
0.77	0.5	0.186364	-0.0163227
0.89	0.65	0.595455	0.0195934
0.92	0.71	0.677273	0.0120381
0.8	0.71	0.622727	0.00392244
0.8	0.65	0.404545	-0.0380974
0.86	0.47	0.159091	0.0367327
0.83	0.71	0.513636	0.0320753
0.89	0.62	0.677273	-0.0375151
0.92	0.56	0.486364	-0.0754266
0.62	0.83	0.322727	-0.0089912
0.74	0.62	0.840909	-0.00198244
0.8	0.71	0.813636	0.0208606
0.62	0.56	0.486364	-0.057649
0.77	0.53	0.213636	-0.00952002
0.86	0.71	0.486364	-0.00367407
0.74	0.83	0.622727	0.0529347
0.65	0.53	0.35	0.000992299
0.68	0.56	0.240909	-0.00702591
0.74	0.62	0.622727	0.00589976
0.74	0.71	0.486364	-0.00525321
0.68	0.8	0.213636	0.0516102
0.53	0.86	0.568182	-0.0051367
0.89	0.59	0.459091	0.0493109
0.56	0.59	0.431818	-0.0145441
0.8	0.65	0.322727	-0.00344753
0.71	0.5	0.622727	-0.0357346
0.77	0.56	0.486364	-0.00232183
0.68	0.71	0.295455	-0.0052003
0.89	0.8	0.895455	-0.01309
0.89	0.71	0.813636	0.00666437
0.8	0.65	0.459091	0.000548302
0.86	0.62	0.35	0.0133735
0.92	0.77	0.677273	-0.0456425
0.47	0.65	0.65	-0.0731227
0.86	0.8	0.813636	0.00424089
0.95	0.74	0.813636	-0.0244922
0.77	0.74	0.759091	-0.0241875
0.8	0.86	0.568182	0.036534
0.71	0.59	0.377273	-0.00219488
0.8	0.47	0.322727	-0.0546617
0.89	0.8	0.786364	0.0269904
0.83	0.77	0.459091	0.0314426
0.77	0.77	0.677273	0.0100095
0.83	0.56	0.240909	0.0332302
0.8	0.71	0.431818	-0.0171519
0.86	0.68	0.404545	0.0211825
0.92	0.68	0.513636	0.00231091
0.77	0.59	0.431818	0.000895392
0.77	0.62	0.759091	-0.0413651
0.89	0.77	0.759091	0.0603442
0.8	0.65	0.295455	-0.00255539
0.47	0.8	0.759091	0.00669853
0.65	0.74	0.568182	0.0158827
0.47	0.71	0.704545	-0.0985186
0.59	0.65	0.431818	-0.0363846
0.77	0.89	0.540909	-0.0325229
0.89	0.74	0.786364	-0.00494225
0.77	0.71	0.431818	0.0170446
0.92	0.65	0.622727	-0.0322353
0.44	0.47	0.268182	0.00871665
0.77	0.83	0.677273	-0.00293593
0.95	0.62	0.622727	-0.0707093
0.89	0.92	0.731818	0.0120786
0.74	0.77	0.431818	0.0360705
0.95	0.83	0.731818	0.00181458
0.77	0.68	0.677273	0.001662
0.77	0.59	0.486364	0.000746678
0.83	0.68	0.677273	0.0449508
0.89	0.56	0.65	-0.0942905
0.74	0.71	0.65	0.035678
0.77	0.56	0.731818	-0.00659855
0.8	0.65	0.622727	0.00939074
0.83	0.53	0.568182	-0.130449
0.95	0.68	0.595455	-0.00649922
0.29	0.65	0.759091	-0.00926348
0.89	0.65	0.486364	0.0205538
0.86	0.56	0.513636	-0.016625
0.83	0.68	0.731818	0.0217764
0.8	0.8	0.786364	0.0406403
0.86	0.71	0.513636	0.0306484
0.59	0.83	0.622727	-0.0106993
0.41	0.56	0.377273	-0.0448031
0.89	0.83	0.622727	0.0377976
0.95	0.86	0.513636	0.0240335
0.8	0.77	0.622727	-0.0162804
0.8	0.83	0.540909	-0.029282
0.86	0.62	0.540909	-0.0701891
0.83	0.83	0.677273	-0.00782786
0.92	0.65	0.486364	-0.0818012
0.77	0.77	0.486364	0.0270227
0.77	0.59	0.513636	0.0531687
0.77	0.62	0.622727	-0.0872645
0.86	0.8	0.595455	0.0605386
0.89	0.59	0.322727	-0.037482
0.83	0.68	0.486364	-0.0410915
0.44	0.62	0.704545	-0.042459
0.77	0.47	0.213636	-0.0606483
0.89	0.56	0.431818	-0.0231386
0.74	0.83	0.895455	0.0528597
0.62	0.68	0.186364	-0.00154275
0.53	0.62	0.622727	-0.0326165
0.8	0.53	0.431818	-0.0456503
0.8	0.62	0.213636	0.00468543
0.35	0.71	0.595455	-0.0323655
0.74	0.74	0.459091	-0.00529345
0.65	0.56	0.513636	0.0108786
0.47	0.8	0.868182	-0.00694496
0.68	0.68	0.131818	0.000240344
0.53	0.74	0.404545	-0.0321968
0.77	0.74	0.513636	-0.00727587
0.92	0.62	0.540909	0.0443088
0.86	0.8	0.65	0.00596182
0.89	0.74	0.568182	-0.0158496
0.65	0.47	0.595455	-0.0355054
0.83	0.86	0.486364	-0.0285608
0.8	0.65	0.568182	0.0476145
0.68	0.74	0.731818	0.0429261
0.89	0.62	0.568182	-0.0402879
0.47	0.5	0.295455	-0.0443376
0.74	0.71	0.65	0.0330727
0.74	0.5	0.731818	-0.0157634
0.95	0.74	0.595455	0.0433303
0.86	0.65	0.568182	0.0401459
0.95	0.53	0.513636	-0.0827419
0.62	0.59	0.431818	-0.00753783
0.77	0.8	0.704545	0.0290093
0.74	0.65	0.731818	0.000579983
0.77	0.74	0.704545	0.0299714
0.65	0.5	0.322727	-0.0421451
0.59	0.83	0.65	0.00430257
0.62	0.5	0.295455	-0.0194375
0.8	0.74	0.513636	-0.0224533
0.68	0.65	0.377273	-0.0329897
0.32	0.77	0.431818	0.0422519
0.23	0.71	0.568182	0.0180467
0.68	0.71	0.540909	0.0131251
0.32	0.5	0.377273	-0.0386604
0.56	0.59	0.595455	-0.0722116
0.77	0.8	0.431818	-0.0389148
0.56	0.8	0.759091	0.0156899
0.68	0.56	0.0772727	-0.0164637
0.77	0.65	0.431818	-0.0344374
0.74	0.59	0.677273	-0.0351661
0.65	0.74	0.731818	-0.0671055
0.59	0.77	0.595455	0.04019
0.5	0.59	0.540909	-0.00954805
0.53	0.74	0.922727	0.0400061
0.32	0.8	0.595455	0.0435292
0.74	0.56	0.704545	-0.17164
0.83	0.83	0.704545	-0.0442446
0.65	0.77	0.786364	0.0131113
0.83	0.56	0.268182	0.0098638
0.86	0.74	0.731818	0.0514591
0.77	0.86	0.677273	0.0357043
0.53	0.68	0.213636	0.0362171
0.62	0.47	0.268182	0.00252963
0.92	0.89	0.731818	-0.0572695
0.32	0.8	0.622727	0.0191529
0.86	0.83	0.595455	-0.00917853
0.74	0.59	0.431818	-0.00408598
0.77	0.5	0.486364	-0.0342239
0.41	0.83	0.486364	0.0143175
0.8	0.65	0.404545	0.0626486
0.74	0.83	0.786364	0.00395083
0.89	0.74	0.486364	0.00310232
0.8	0.65	0.486364	-0.00708727
0.83	0.65	0.786364	-0.00995346
0.92	0.59	0.486364	-0.0314169
0.74	0.65	0.486364	-0.0117222
0.8	0.71	0.65	-0.0399755
0.74	0.77	0.786364	0.0043104
0.8	0.56	0.431818	-0.0434009
0.92	0.59	0.568182	-0.00524663
0.86	0.65	0.404545	-0.00867988
0.68	0.68	0.568182	0.00488743
0.83	0.62	0.622727	-0.00892904
0.62	0.47	0.240909	-0.019208
0.83	0.71	0.786364	-0.00241972
0.74	0.47	0.513636	-0.0279533
0.77	0.59	0.622727	-0.0369277
0.92	0.71	0.704545	-0.00812729
0.74	0.53	0.622727	0.0177609
0.92	0.89	0.840909	0.0547106
0.89	0.74	0.268182	0.0626184
0.77	0.5	0.513636	-0.0363889
0.65	0.83	0.65	-0.00376456
0.89	0.47	0.622727	-0.00260744
0.83	0.92	0.731818	0.0277002
0.65	0.71	0.731818	0.0103946
0.47	0.56	0.486364	-0.0233311
0.86	0.53	0.486364	-0.0246919
0.92	0.74	0.377273	0.0446856
0.86	0.5	0.377273	-0.0929237
0.92	0.71	0.513636	-0.0129548
0.83	0.71	0.404545	0.00355409
0.8	0.83	0.95	0.0107782
0.8	0.68	0.568182	0.0226865
0.32	0.86	0.622727	-0.00398514
0.74	0.71	0.595455	0.0215593
0.59	0.56	0.704545	-0.00929719
0.92	0.86	0.786364	-0.0140211
0.89	0.59	0.459091	0.052371
0.92	0.77	0.486364	-0.0141706
0.89	0.95	0.704545	-0.0136188
0.56	0.77	0.677273	0.0522924
0.83	0.68	0.677273	-0.0350323
0.89	0.74	0.513636	-0.0338443
0.65	0.8	0.704545	-0.0219719
0.65	0.5	0.431818	-0.0424943
0.74	0.56	0.513636	-0.0156828
0.83	0.59	0.377273	0.0138968
0.95	0.53	0.513636	-0.00196448
0.29	0.5	0.213636	0.0333351
0.89	0.71	0.759091	-0.0144831
0.68	0.71	0.540909	-0.00235832
0.62	0.47	0.322727	0.0388244
0.59	0.71	0.568182	0.012927
0.77	0.62	0.513636	-0.0418015
0.77	0.56	0.431818	-0.0650768
0.95	0.53	0.568182	-0.037192
0.68	0.5	0.595455	0.0112376
0.8	0.56	0.540909	-0.011697
0.53	0.5	0.104545	-0.0143326
0.92	0.47	0.404545	-0.0870779
0.65	0.5	0.186364	-0.0192213
0.47	0.56	0.268182	-0.0582823
0.92	0.68	0.486364	0.0374919
0.83	0.47	0.513636	-0.012778
0.35	0.65	0.513636	0.00861306
0.74	0.59	0.759091	-0.0350367
0.86	0.5	0.486364	-0.0376683
0.26	0.74	0.704545	0.0304312
0.86	0.65	0.731818	0.0370714
0.56	0.5	0.595455	-0.0653287
0.95	0.53	0.540909	-0.0307911
0.89	0.71	0.513636	0.0299322
0.92	0.53	0.513636	0.00971202
0.83	0.5	0.568182	0.00706576
0.77	0.89	0.431818	0.0220596
0.68	0.71	0.540909	-0.00401695
0.77	0.68	0.595455	-0.017467
0.74	0.47	0.35	0.0232836
0.77	0.77	0.65	0.00852883
0.89	0.65	0.595455	-0.0220586
0.47	0.5	0.213636	0.0353263
0.83	0.59	0.431818	-0.0301834
0.86	0.77	0.95	-0.00312883
0.8	0.77	0.813636	0.0322601
0.38	0.53	0.240909	-0.125666
0.44	0.71	0.268182	-0.0635931
0.8	0.59	0.377273	0.0163561
0.95	0.68	0.813636	0.00292025
0.35	0.71	0.65	0.00795095
0.86	0.65	0.540909	-0.0104163
0.89	0.5	0.404545	0.00867239
0.92	0.8	0.95	-0.0479067
0.95	0.74	0.622727	-0.00391292
0.83	0.56	0.704545	-0.126999
0.35	0.83	0.759091	-0.0970881
0.56	0.5	0.404545	-0.123376
0.95	0.8	0.95	0.00862074
0.86	0.62	0.731818	-0.0526056
0.86	0.86	0.95	-0.119012
0.8	0.71	0.540909	0.00105871
0.32	0.65	0.568182	-0.0325574
0.62	0.47	0.704545	0.00983263
0.95	0.5	0.268182	-0.0370422
0.8	0.8	0.568182	-0.0132343
0.74	0.62	0.595455	-0.0263897
0.68	0.53	0.65	-0.0648266
0.41	0.53	0.186364	-0.00650307
0.83	0.74	0.786364	-0.041298
0.86	0.83	0.568182	0.00972078
0.77	0.47	0.295455	-0.110638
0.53	0.77	0.513636	-0.0104539
0.68	0.89	0.595455	0.0369645
0.86	0.5	0.568182	-0.0187285
0.74	0.83	0.513636	0.0245564
0.74	0.53	0.595455	-0.0530012
0.86	0.86	0.35	0.0657993
0.62	0.77	0.377273	-0.0794643
0.92	0.65	0.35	0.0168316
0.56	0.83	0.404545	0.00150732
0.8	0.74	0.704545	-0.0118011
0.65	0.74	0.486364	0.0273808
0.89	0.95	0.95	0.0270513
0.8	0.47	0.704545	-0.113943
0.83	0.47	0.704545	-0.01405
0.71	0.74	0.840909	0.0380476
0.65	0.74	0.786364	-0.0012082
0.86	0.32	0.459091	-0.0323671
0.62	0.86	0.840909	0.00150255
0.95	0.56	0.322727	-0.0276801
0.62	0.59	0.540909	0.00189364
0.05	0.26	0.486364	-0.0826472
0.89	0.86	0.840909	0.0255247
0.56	0.86	0.868182	0.00106109
0.92	0.71	0.786364	-0.0302179
0.86	0.68	0.840909	-0.00530047
0.53	0.77	0.813636	0.0364456
0.35	0.83	0.704545	0.0415468
0.83	0.77	0.731818	0.0107636
0.83	0.8	0.895455	-0.00291102
0.56	0.83	0.813636	-0.0346553
0.86	0.83	0.922727	0.00309517
0.8	0.53	0.759091	0.0427782
0.5	0.8	0.786364	0.00908663
0.65	0.71	0.813636	-0.0124446
0.41	0.74	0.295455	0.011825
0.77	0.77	0.322727	-0.0395242
0.89	0.95	0.868182	0.0402534
0.62	0.83	0.868182	0.00425058
0.86	0.83	0.895455	0.0524728
0.59	0.59	0.540909	-0.0242125
0.74	0.8	0.813636	0.00749655
0.74	0.65	0.568182	-0.0155792
0.77	0.71	0.622727	-0.070538
0.44	0.68	0.431818	0.0340329
0.8	0.77	0.786364	0.0162832
0.92	0.74	0.731818	-0.0318155
0.89	0.8	0.731818	0.00732067
0.77	0.68	0.813636	0.0149735
0.62	0.8	0.840909	-0.0562192
0.77	0.53	0.677273	-0.0862832
0.77	0.68	0.65	0.0168666
0.71	0.83	0.840909	-0.0486574
0.8	0.74	0.513636	-0.025923
0.86	0.71	0.759091	0.000771555
0.62	0.68	0.786364	-0.023361
0.38	0.62	0.213636	-0.0380283
0.77	0.83	0.868182	0.0432438
0.59	0.53	0.35	-0.085305
0.77	0.56	0.404545	-0.0364346
0.77	0.83	0.704545	0.0309966
0.68	0.59	0.459091	-0.0351991
0.8	0.59	0.622727	-0.0527609
0.68	0.56	0.35	-0.0350682
0.59	0.62	0.540909	-0.0135461
0.86	0.56	0.813636	-0.00581464
0.77	0.59	0.186364	0.018548
0.83	0.86	0.840909	-0.0541238
0.86	0.65	0.704545	-0.0646737
0.89	0.8	0.922727	0.0439019
0.89	0.2	0.295455	-0.107206
0.92	0.5	0.868182	-0.0356803
0.74	0.74	0.486364	-0.0171315
0.95	0.74	0.622727	0.0358923
0.89	0.65	0.595455	0.00135829
0.74	0.53	0.295455	-0.0143699
0.71	0.56	0.486364	-0.117489
0.89	0.8	0.786364	0.0432744
0.44	0.71	0.622727	-0.0318669
0.56	0.5	0.595455	-0.0260418
0.95	0.77	0.813636	0.0455947
0.74	0.68	0.568182	0.0309631
0.74	0.74	0.677273	-0.07043
0.95	0.8	0.786364	0.0163344
0.68	0.5	0.759091	-0.0154784
0.44	0.59	0.731818	-0.113507
0.77	0.74	0.786364	0.0336815
0.83	0.62	0.704545	-0.140373
0.5	0.65	0.568182	0.0217149
0.86	0.77	0.704545	-0.0239377
0.74	0.56	0.377273	-0.0565828
0.8	0.71	0.431818	-0.00438237
0.86	0.77	0.704545	-0.0384278
0.95	0.53	0.759091	0.0326494
0.92	0.8	0.595455	0.0371184
0.83	0.83	0.65	0.0189056
0.74	0.5	0.840909	-0.00901041
0.74	0.59	0.568182	-0.149838
0.89	0.65	0.922727	-0.0216575
0.95	0.62	0.186364	0.051088
0.41	0.62	0.240909	0.0199907
0.77	0.44	0.213636	0.0350413
0.41	0.86	0.513636	0.031428
0.62	0.71	0.65	0.00284346
0.62	0.8	0.95	0.0377155
0.8	0.8	0.431818	-0.0294407
0.95	0.71	0.786364	-0.00798112
0.83	0.47	0.295455	0.0348936
0.83	0.56	0.65	0.0176544
0.8	0.65	0.486364	-0.0260342
0.8	0.5	0.377273	0.0140607
0.68	0.68	0.513636	-0.101778
0.89	0.56	0.513636	-0.0128085
0.71	0.62	0.568182	-0.101093
0.68	0.83	0.431818	-0.0569444
0.92	0.68	0.922727	-0.000325756
0.8	0.92	0.786364	-0.0556345
0.83	0.95	0.922727	-0.0728376
0.41	0.71	0.104545	0.0304957
0.68	0.56	0.65	-0.0912655
0.77	0.59	0.35	-0.0580853
0.53	0.71	0.513636	0.006565
0.5	0.83	0.786364	-0.121899
0.95	0.83	0.922727	0.0472269
0.92	0.62	0.459091	0.0312929
0.95	0.68	0.731818	0.0073677
0.86	0.83	0.922727	0.0411138
0.53	0.5	0.786364	-0.00500262
0.95	0.89	0.922727	0.0594085
0.71	0.65	0.486364	0.0479762
0.86	0.86	0.868182	0.00632236
0.71	0.59	0.513636	-0.0204028
0.65	0.74	0.786364	0.0102695
0.95	0.86	0.840909	0.0140912
0.53	0.5	0.568182	0.0439824
0.74	0.77	0.813636	0.0234213
0.74	0.65	0.868182	0.00928035
0.74	0.92	0.922727	-0.0234528
0.74	0.71	0.377273	0.0040893
0.92	0.83	0.895455	0.016653
0.53	0.8	0.922727	0.00907219
0.65	0.65	0.486364	0.0199634
0.74	0.68	0.786364	-0.00212146
0.74	0.59	0.759091	-0.007035
0.83	0.89	0.677273	0.0309662
0.89	0.71	0.704545	-0.0181378
0.95	0.65	0.922727	0.0303839
0.8	0.71	0.65	-0.0140903
0.65	0.77	0.704545	0.00135802
0.95	0.71	0.95	0.00382874
0.53	0.65	0.868182	-0.0684214
0.41	0.59	0.213636	-0.019988
0.77	0.8	0.595455	0.003225
0.83	0.62	0.704545	-0.00827721
0.77	0.65	0.813636	-0.0338274
0.83	0.59	0.65	-0.062994
0.47	0.65	0.513636	-0.0700004
0.95	0.68	0.677273	-0.0779166
0.95	0.65	0.0772727	0.0464972
0.89	0.8	0.704545	0.0266376
0.89	0.59	0.65	0.0162805
0.89	0.77	0.65	-0.0101252
0.32	0.53	0.377273	-0.0569788
0.95	0.47	0.459091	-0.0224373
0.95	0.65	0.677273	0.0274489
0.95	0.86	0.840909	0.0143511
0.65	0.47	0.159091	-0.0106825
0.62	0.71	0.677273	-0.0346114
0.74	0.47	0.677273	0.0294993
0.47	0.59	0.377273	0.0117417
0.95	0.59	0.268182	0.0125329
0.53	0.56	0.568182	0.0342351
0.71	0.5	0.186364	-0.0737434
0.92	0.77	0.895455	-0.00607149
0.71	0.38	0.131818	-0.0493122
0.74	0.74	0.731818	0.00274734
0.95	0.71	0.731818	-0.0140547
0.89	0.5	0.486364	-0.0634978
0.95	0.77	0.95	0.00331215
0.89	0.62	0.677273	0.00744829
0.95	0.53	0.213636	-0.0588483
0.92	0.59	0.459091	0.00586624
0.89	0.83	0.922727	-0.00920928
0.95	0.89	0.95	-0.0634319
0.95	0.92	0.95	0.0456483
0.95	0.89	0.95	-0.0636194
0.95	0.92	0.95	-0.0581657
0.95	0.89	0.95	0.00647881
0.86	0.89	0.95	0.0170046
0.71	0.95	0.895455	0.0593485
0.95	0.89	0.95	-0.00769646
0.89	0.86	0.95	0.0173088
0.74	0.89	0.95	0.0762066
0.59	0.95	0.95	0.0146437
0.95	0.95	0.95	0.0180455
0.95	0.95	0.95	-0.0277345
0.8	0.95	0.95	0.0726599
0.83	0.89	0.95	-0.0903888
0.95	0.92	0.95	0.0470114
0.95	0.89	0.95	0.056952
0.92	0.95	0.95	0.0011618
0.95	0.89	0.95	0.0417973
0.95	0.8	0.95	0.00967408
0.95	0.89	0.95	0.0536459
0.95	0.92	0.95	0.0348816
0.95	0.92	0.95	0.0341837
0.95	0.89	0.95	0.0392449
0.59	0.92	0.95	0.00799915
0.56	0.95	0.95	-0.0157059
0.95	0.95	0.95	-0.00982252
0.89	0.95	0.95	-0.00708031
0.65	0.89	0.922727	-0.0318757
0.92	0.92	0.95	0.0136932
0.95	0.89	0.95	0.00769887
0.77	0.92	0.95	0.0328968
0.95	0.95	0.95	0.0279456
0.95	0.95	0.95	-0.0416127
0.95	0.86	0.95	0.000649118
0.95	0.95	0.95	-0.0679607
0.95	0.95	0.95	0.0126773
0.92	0.95	0.95	0.00874545
0.95	0.86	0.95	-0.112577
0.5	0.92	0.95	-0.0327179
0.92	0.89	0.95	0.0212565
0.89	0.95	0.95	0.0658636
0.59	0.92	0.95	-0.0595263
0.95	0.95	0.95	0.0150848
0.86	0.95	0.95	0.0218703
0.92	0.92	0.95	-0.0382458
0.95	0.95	0.95	-0.00752936
0.95	0.92	0.95	-0.0387947
0.95	0.86	0.95	0.0232832
0.95	0.95	0.95	0.0111278
0.89	0.95	0.95	-0.0898754
0.95	0.95	0.95	0.0650354
0.95	0.89	0.95	-0.00500305
0.95	0.83	0.95	0.00269861
0.95	0.95	0.95	-0.0676605
0.08	0.95	0.95	-0.0630045
0.95	0.89	0.95	-0.0898571
0.95	0.89	0.95	-0.0539667
0.95	0.92	0.95	-0.0494309
0.92	0.89	0.95	0.0212052
0.95	0.83	0.95	-0.00598433
0.95	0.95	0.95	0.00376545
0.74	0.95	0.895455	-0.0336279
0.95	0.89	0.95	-0.0322459
0.95	0.95	0.95	-0.0101073
0.89	0.92	0.95	0.0283994
0.83	0.95	0.95	-0.0105303
0.68	0.92	0.95	-0.0225045
0.92	0.95	0.95	-0.0177882
0.95	0.95	0.95	0.0498982
0.95	0.95	0.95	0.0363824
0.74	0.95	0.95	0.0215193
0.86	0.95	0.95	0.0465493
0.95	0.92	0.95	-0.0109085
0.71	0.83	0.95	-0.0364816
0.56	0.95	0.95	-0.103411
0.8	0.83	0.840909	-0.0975245
0.59	0.92	0.95	0.031984
0.74	0.95	0.95	0.0262385
0.89	0.95	0.95	0.0116936
0.95	0.95	0.922727	0.00356441
0.74	0.95	0.95	0.0324511
0.74	0.95	0.95	0.00690636
0.95	0.95	0.95	0.0447574
0.95	0.95	0.95	0.0210468
0.92	0.92	0.95	-0.0699913
0.83	0.95	0.95	0.0402436
0.89	0.95	0.95	0.0396505
0.83	0.92	0.95	0.0591648
0.53	0.95	0.95	0.0275839
0.95	0.89	0.95	-0.00650734
0.83	0.92	0.922727	0.0256057
0.59	0.89	0.922727	-0.0264056
0.74	0.92	0.868182	0.0111628
0.68	0.92	0.95	-0.0143069
0.92	0.86	0.95	-0.00650679
0.95	0.89	0.95	-0.0018137
0.95	0.86	0.95	0.0209888
0.95	0.89	0.95	0.0582194
0.71	0.92	0.922727	0.010787
0.71	0.86	0.95	0.0185606
0.95	0.89	0.95	0.0373402
0.47	0.86	0.95	-0.0384283
0.92	0.89	0.95	0.0537979
0.8	0.89	0.95	0.0314559
0.95	0.92	0.95	0.0479845
0.89	0.92	0.95	-0.0402836
0.95	0.92	0.95	-0.0876095
0.59	0.95	0.868182	0.0235448
0.86	0.92	0.95	0.0344609
0.95	0.83	0.95	-0.0299383
0.95	0.92	0.95	-0.059503
0.95	0.89	0.95	0.0657122
0.71	0.89	0.95	0.0299137
0.89	0.89	0.95	0.0486292
0.95	0.86	0.95	0.0103693
0.89	0.83	0.95	-0.0303402
0.77	0.83	0.95	0.0324003
0.95	0.89	0.95	-0.071922
0.83	0.95	0.922727	-0.00536425
0.95	0.92	0.95	0.0143417
0.95	0.95	0.95	0.0325685
0.89	0.89	0.95	0.0297812
0.95	0.89	0.95	0.0347217
0.95	0.86	0.95	0.00114528
0.95	0.83	0.95	-0.0120545
0.95	0.95	0.95	0.00762954
0.92	0.86	0.95	0.0268582
0.95	0.95	0.95	-0.099429
0.95	0.95	0.95	0.0229736
0.95	0.95	0.95	0.0371516
0.74	0.89	0.95	0.0424521
0.68	0.89	0.95	0.0381943
0.53	0.83	0.922727	0.0369676
0.95	0.95	0.95	0.0365407
0.95	0.95	0.95	0.0160757
0.95	0.92	0.95	0.0706692
0.92	0.95	0.95	0.0440817
0.68	0.95	0.95	0.00398415
0.68	0.95	0.95	0.0433096
0.92	0.95	0.95	0.0528666
0.95	0.95	0.95	0.0451795
0.92	0.89	0.95	0.0502251
0.95	0.95	0.95	0.0410965
0.86	0.89	0.95	0.0203244
0.95	0.86	0.95	-0.00314803
0.95	0.95	0.95	0.0589048
0.95	0.95	0.95	0.0250202
0.95	0.92	0.95	0.0734334
0.95	0.92	0.95	0.0245417
0.92	0.95	0.95	0.0315808
0.95	0.95	0.95	0.0619778
0.86	0.95	0.95	0.0750553
0.89	0.86	0.922727	0.0535116
0.86	0.86	0.95	0.0179021
0.95	0.92	0.95	0.0437907
0.92	0.92	0.95	0.0294755
0.86	0.92	0.95	-0.0374181
0.92	0.86	0.95	-0.0696682
0.92	0.89	0.95	0.0641044
0.95	0.89	0.95	-0.00488392
0.95	0.95	0.95	-0.0541268
0.89	0.95	0.95	0.0426962
0.83	0.92	0.95	0.0164976
0.95	0.86	0.95	-0.0351804
0.59	0.92	0.95	-0.0273606
0.8	0.89	0.95	-0.0238941
0.92	0.92	0.95	0.0362864
0.95	0.95	0.95	0.0105117
0.95	0.86	0.95	-0.00933809
0.95	0.8	0.95	0.0508925
0.89	0.95	0.95	0.0308133
0.83	0.89	0.95	0.0324877
0.89	0.92	0.95	0.058822
0.68	0.89	0.95	-0.0576212
0.86	0.83	0.95	0.0201324
0.92	0.95	0.95	0.0268667
0.92	0.92	0.95	0.062339
0.89	0.86	0.95	0.0611483
0.95	0.95	0.95	-0.0413283
0.95	0.95	0.95	-0.0230501
0.95	0.92	0.95	0.0546916
0.95	0.95	0.95	-0.0438409
0.95	0.92	0.95	0.0511177
0.89	0.89	0.95	0.00701819
0.89	0.92	0.95	0.0476381
0.59	0.86	0.95	0.0527735
0.95	0.86	0.95	0.0298363
0.77	0.89	0.95	-0.0964654
0.92	0.95	0.95	0.0565817
0.95	0.95	0.95	0.0239225
0.95	0.92	0.95	0.0315951
0.95	0.95	0.95	0.0575823
0.95	0.95	0.95	0.0245343
0.77	0.92	0.95	0.0441104
0.86	0.83	0.95	0.0414325
0.95	0.89	0.95	0.0165518
0.92	0.95	0.95	0.0478336
0.95	0.92	0.95	0.0598961
0.92	0.95	0.95	0.0146553
0.95	0.95	0.95	-0.0315884
0.95	0.89	0.95	0.0383443
0.95	0.92	0.95	0.0458542
0.95	0.92	0.95	0.00277431
0.71	0.95	0.95	0.0252256
0.95	0.95	0.95	0.0259322
0.68	0.95	0.95	0.0435274
0.95	0.92	0.95	0.00457917
0.95	0.95	0.95	0.0182488
0.89	0.95	0.95	0.0389198
0.86	0.95	0.922727	-0.0691086
0.83	0.92	0.95	0.0397302
0.68	0.95	0.95	-0.0951097
0.95	0.89	0.95	0.0295739
0.95	0.89	0.95	0.048529
0.95	0.95	0.95	0.0517838
0.95	0.95	0.95	-0.0520518
0.95	0.86	0.95	0.0176044
0.95	0.95	0.95	0.0523483
0.95	0.95	0.95	0.0453341
0.95	0.92	0.95	0.0292604
0.71	0.89	0.922727	-0.0619959
0.95	0.92	0.95	-0.00530531
0.95	0.89	0.95	-0.0311005
0.95	0.95	0.95	0.0543958
0.71	0.68	0.840909	0.0197662
0.38	0.89	0.895455	-0.0732056
0.95	0.65	0.922727	-0.00111748
0.89	0.89	0.95	0.04062
0.86	0.83	0.95	-0.00373081
0.83	0.92	0.922727	0.012206
0.95	0.92	0.95	0.0338882
0.95	0.89	0.95	0.028697
0.95	0.8	0.95	-0.00882195
0.89	0.77	0.95	-0.004304
0.95	0.89	0.95	-0.00595007
0.95	0.92	0.95	0.0518831
0.95	0.8	0.868182	-0.115283
0.95	0.8	0.868182	-0.064332
0.68	0.74	0.95	0.0116576
0.89	0.89	0.95	-0.0674375
0.92	0.95	0.95	0.0426756
0.8	0.89	0.95	0.0435178
0.95	0.92	0.677273	0.00348012
0.95	0.83	0.759091	0.0121954
0.95	0.92	0.95	0.0449003
0.74	0.89	0.922727	0.0324906
0.95	0.92	0.759091	-0.00350152
0.95	0.95	0.922727	0.00788157
0.95	0.83	0.95	-0.0497996
0.95	0.86	0.95	-0.0249317
0.41	0.92	0.95	0.0381311
0.95	0.86	0.95	-0.000458348
0.35	0.92	0.95	0.00235206
0.89	0.92	0.95	-0.0697454
0.8	0.95	0.95	0.00806706
0.86	0.95	0.95	0.0102704
0.95	0.89	0.95	0.0161031
0.89	0.95	0.95	-0.053632
0.71	0.92	0.95	0.00489018
0.74	0.92	0.95	-0.0130616
0.95	0.89	0.95	-0.0041888
0.26	0.92	0.731818	0.0082157
0.86	0.92	0.95	-0.00177153
0.95	0.77	0.95	-0.0413347
0.95	0.92	0.95	-0.0660679
0.95	0.89	0.95	-0.112283
0.95	0.89	0.895455	-0.0773122
0.95	0.92	0.95	0.0340686
0.95	0.95	0.95	0.0486038
0.95	0.92	0.95	-0.00916902
0.95	0.92	0.95	0.0303495
0.95	0.77	0.95	-0.00211464
0.95	0.92	0.95	0.0174972
0.95	0.92	0.95	0.040747
0.95	0.92	0.95	0.0257184
0.95	0.92	0.95	0.0158249
0.95	0.89	0.95	0.00913122
0.95	0.89	0.95	-0.0824256
0.95	0.95	0.895455	-0.0216534
0.83	0.92	0.95	0.0158172
0.95	0.95	0.95	0.0203829
0.92	0.95	0.95	0.0287952
0.74	0.95	0.95	0.00208052
0.95	0.92	0.95	0.0273241
0.95	0.89	0.95	0.0261352
0.95	0.89	0.922727	0.0407226
0.95	0.92	0.95	0.0363944
0.95	0.95	0.95	0.00503753
0.95	0.95	0.95	0.0360529
0.95	0.92	0.95	-0.0764094
0.92	0.86	0.95	0.0297766
0.95	0.89	0.95	0.000810161
0.95	0.86	0.95	0.011402
0.95	0.92	0.95	0.0328524
0.95	0.89	0.95	0.0279303
0.95	0.95	0.95	0.0219142
0.95	0.83	0.95	0.0335324
0.95	0.95	0.95	-0.0408155
0.95	0.95	0.95	-0.018242
0.92	0.89	0.922727	-0.150282
0.95	0.95	0.95	0.0247178
0.95	0.92	0.95	0.0256903
0.92	0.92	0.95	-0.0162704
0.89	0.95	0.95	0.0330636
0.89	0.92	0.95	-0.0399168
0.95	0.95	0.95	-0.0286683
0.86	0.92	0.95	0.0118891
0.77	0.95	0.95	0.0180386
0.92	0.86	0.95	-0.0656366
0.95	0.8	0.95	-0.00482967
0.95	0.95	0.95	-0.0294215
0.89	0.89	0.95	0.0281973
0.92	0.83	0.95	-0.0178464
0.89	0.89	0.922727	0.0072431
0.95	0.95	0.95	0.0226612
0.95	0.92	0.922727	0.0425981
0.95	0.92	0.895455	0.0394706
0.92	0.92	0.95	0.0376263
0.95	0.89	0.95	0.0300863
0.89	0.83	0.95	0.0190602
0.89	0.95	0.95	0.016024
0.77	0.89	0.922727	-0.0394271
0.95	0.92	0.95	0.00307304
0.95	0.95	0.95	-0.0209264
0.95	0.95	0.95	0.033916
0.95	0.95	0.95	-0.0203068
0.95	0.86	0.95	-0.0196518
0.71	0.95	0.895455	-0.00665618
0.83	0.92	0.95	0.036652
0.95	0.95	0.922727	0.00612949
0.95	0.86	0.95	-0.0332686
0.77	0.95	0.95	0.0127058
0.95	0.92	0.95	0.0068991
0.83	0.95	0.95	0.0210313
0.89	0.95	0.95	0.0188981
0.95	0.92	0.95	0.0081699
0.95	0.83	0.95	-0.0430361
0.92	0.89	0.895455	-0.0262602
0.89	0.89	0.95	0.0177847
0.95	0.89	0.895455	-0.0119149
0.95	0.92	0.95	0.0192635
0.92	0.89	0.95	0.0295046
0.95	0.95	0.95	-0.00313022
0.95	0.86	0.840909	-0.0243387
0.95	0.89	0.95	-0.00394805
0.92	0.89	0.95	-0.0194086
0.95	0.83	0.95	-0.00702669
0.92	0.92	0.95	-0.00631551
0.65	0.95	0.895455	-0.0556297
0.95	0.95	0.95	0.0523015
0.86	0.92	0.95	-0.0264742
0.89	0.95	0.95	0.0341926
0.95	0.95	0.95	-0.0514106
0.68	0.86	0.95	0.0261025
0.95	0.92	0.95	0.0173104
0.95	0.95	0.95	-0.00212097
0.95	0.89	0.895455	0.00176242
0.95	0.92	0.95	-0.0632595
0.89	0.86	0.868182	0.0215534
0.95	0.92	0.95	0.0322434
0.8	0.77	0.922727	0.00553083
0.92	0.92	0.868182	0.0321176
0.95	0.92	0.95	-0.0521617
0.95	0.95	0.95	-0.0392211
0.65	0.86	0.895455	-0.141817
0.92	0.95	0.95	0.0257272
0.95	0.92	0.95	0.000462645
0.95	0.95	0.95	-0.00365777
0.65	0.8	0.868182	-0.0375717
0.95	0.95	0.95	-0.0300626
0.89	0.95	0.95	-0.0110003
0.74	0.95	0.95	0.00936618
0.74	0.92	0.95	-0.0168138
0.95	0.95	0.95	0.0337904
0.95	0.95	0.95	0.0050129
0.95	0.92	0.95	0.0212354
0.86	0.95	0.95	-0.0127907
0.68	0.8	0.95	-0.0466368
0.95	0.92	0.95	0.0193394
0.86	0.95	0.95	-0.0196133
0.95	0.95	0.95	0.0581782
0.89	0.89	0.95	0.0103758
0.95	0.89	0.922727	0.030984
0.92	0.95	0.95	0.0131609
0.65	0.86	0.95	-0.00650034
0.92	0.89	0.95	0.032434
0.92	0.89	0.95	0.0306855
0.89	0.95	0.95	0.0140182
0.95	0.95	0.95	0.0210664
0.95	0.95	0.95	0.0373664
0.95	0.89	0.95	0.00209017
0.92	0.86	0.95	-0.0853568
0.77	0.89	0.95	-0.0413446
0.95	0.95	0.95	0.0359649
0.89	0.92	0.922727	0.0088238
0.95	0.89	0.95	0.0150394
0.95	0.83	0.95	-0.00519903
0.89	0.95	0.95	0.00526598
0.95	0.83	0.95	-0.0207407
0.92	0.89	0.95	0.0167516
0.95	0.92	0.95	0.016375
0.92	0.92	0.95	-0.0862347
0.95	0.95	0.95	-0.0071784
0.95	0.83	0.95	0.0274829
0.95	0.92	0.95	0.0446735
0.95	0.92	0.95	0.0201515
0.95	0.89	0.922727	-0.0652584
0.95	0.95	0.95	0.0361911
0.95	0.95	0.95	-0.0268159
0.95	0.86	0.95	0.0209086
0.95	0.95	0.95	-0.0915891
0.95	0.92	0.95	0.0103645
0.95	0.95	0.95	0.0273433
0.95	0.95	0.95	-0.0102352
0.95	0.92	0.95	0.0273115
0.92	0.92	0.95	0.0355044
0.95	0.95	0.95	0.0233905
0.95	0.92	0.95	0.0303071
0.95	0.95	0.95	-0.0783518
0.95	0.92	0.95	0.0578379
0.95	0.92	0.95	0.0263886
0.95	0.86	0.95	0.0404668
0.95	0.92	0.95	-0.0479407
0.95	0.89	0.95	0.0143089
0.74	0.92	0.95	0.0168394
0.95	0.92	0.95	0.00525306
0.95	0.86	0.95	0.0343161
0.95	0.89	0.95	-0.100142
0.95	0.95	0.95	0.0434027
0.95	0.92	0.95	0.0596162
0.95	0.95	0.95	0.0168607
0.92	0.92	0.95	0.0272889
0.95	0.89	0.95	-0.105414
0.95	0.89	0.95	-0.112958
0.92	0.92	0.95	-0.00550372
0.95	0.86	0.95	-0.127481
0.95	0.92	0.95	0.0293011
0.95	0.89	0.922727	-0.0243797
0.95	0.92	0.95	0.0545265
0.89	0.89	0.95	-0.024415
0.95	0.95	0.95	0.00853109
0.95	0.95	0.95	0.0374225
0.95	0.95	0.95	-0.0125723
0.92	0.89	0.95	-0.0539018
0.92	0.92	0.95	0.0168952
0.95	0.83	0.95	0.00781062
0.95	0.92	0.95	-0.121235
0.95	0.83	0.95	0.0173757
0.95	0.95	0.95	-0.00263662
0.95	0.95	0.95	0.0276308
0.95	0.92	0.95	0.0530045
0.95	0.92	0.95	0.0577163
0.95	0.92	0.95	-0.00423894
0.95	0.83	0.95	-0.122432
0.95	0.92	0.95	0.0511964
0.95	0.95	0.95	-0.0293744
0.92	0.95	0.95	0.0417794
0.83	0.92	0.95	0.0373178
0.95	0.95	0.95	-0.0037356
0.95	0.83	0.95	-0.00329617
0.92	0.92	0.95	0.0581229
0.83	0.95	0.95	-0.00118673
0.95	0.92	0.95	-0.0402189
0.92	0.92	0.95	0.0134584
0.95	0.89	0.95	0.0118823
0.89	0.89	0.95	0.0281628
0.95	0.95	0.95	0.0304397
0.95	0.86	0.95	0.0580675
0.95	0.92	0.95	0.0257175
0.92	0.92	0.95	0.0226955
0.89	0.89	0.95	0.0173161
0.95	0.86	0.95	0.0393594
0.92	0.95	0.95	0.0247238
0.95	0.92	0.922727	0.0149151
0.89	0.89	0.95	0.0197957
0.95	0.95	0.95	0.0400471
0.95	0.89	0.95	0.0415204
0.95	0.92	0.95	0.052987
0.95	0.95	0.95	0.038403
0.95	0.95	0.95	0.0176202
0.95	0.92	0.95	-0.00072674
0.95	0.89	0.95	0.0263035
0.92	0.83	0.95	-0.0206089
0.95	0.92	0.95	0.0304131
0.95	0.92	0.95	0.0316387
0.92	0.5	0.95	-0.145223
0.95	0.92	0.95	-0.0304867
0.95	0.95	0.95	0.0373206
0.8	0.83	0.95	0.0376609
0.95	0.83	0.95	0.00741561
0.95	0.86	0.95	0.0159508
0.95	0.83	0.95	0.0285062
0.8	0.86	0.895455	-0.0505125
0.95	0.86	0.895455	0.00023841
0.95	0.95	0.95	-0.0018711
0.95	0.89	0.95	0.0116759
0.86	0.86	0.95	0.00548104
0.86	0.92	0.95	-0.000676231
0.95	0.8	0.95	-0.000428289
0.95	0.92	0.95	0.0375942
0.95	0.95	0.95	0.0248693
0.92	0.92	0.95	0.0322776
0.95	0.89	0.95	0.0189528
0.95	0.92	0.95	0.0369488
0.95	0.83	0.95	-0.0847177
0.86	0.92	0.95	-0.0221376
0.95	0.89	0.95	-0.0200574
0.95	0.92	0.95	0.0441357
0.95	0.95	0.95	0.00617598
0.95	0.89	0.95	0.0216095
0.92	0.89	0.95	0.0216208
0.95	0.89	0.95	0.00327197
0.92	0.89	0.95	0.00448216
0.95	0.89	0.95	0.00933917
0.89	0.89	0.95	-0.00867834
0.92	0.92	0.95	-0.0643518
0.89	0.92	0.922727	-0.0328868
0.83	0.92	0.95	-0.0439546
0.95	0.95	0.95	0.0347111
0.95	0.89	0.95	0.0129218
0.89	0.92	0.95	-0.065695
0.89	0.92	0.95	0.0128057
0.92	0.95	0.95	-0.0266059
0.86	0.89	0.95	-0.0345914
0.92	0.89	0.95	-0.0183567
0.95	0.89	0.95	0.00384754
0.95	0.89	0.95	0.0326772
0.89	0.86	0.95	-0.00408067
0.95	0.89	0.95	0.0266368
0.86	0.83	0.95	-0.0272091
0.95	0.89	0.95	0.0136752
0.95	0.92	0.95	0.0387367
0.95	0.89	0.95	0.0217588
0.95	0.86	0.95	0.0260523
0.95	0.95	0.95	-0.00891845
0.89	0.89	0.95	0.013415
0.92	0.83	0.95	-0.0125577
0.83	0.89	0.922727	-0.0025072
0.83	0.8	0.95	-0.0163101
0.95	0.92	0.95	0.0343073
0.8	0.83	0.95	0.0262861
0.89	0.83	0.95	0.00663436
0.95	0.92	0.95	0.0245778
0.95	0.92	0.95	-0.0409998
0.86	0.95	0.95	0.0370759
0.95	0.89	0.95	0.0546814
0.95	0.92	0.95	0.024947
0.95	0.83	0.95	0.0226384
0.89	0.86	0.95	0.0292835
0.95	0.92	0.95	0.00431542
0.8	0.95	0.95	0.0268468
0.89	0.92	0.95	0.0253195
0.83	0.59	0.95	-0.032669
0.95	0.68	0.95	-0.0372159
0.89	0.86	0.95	-0.00469331
0.92	0.95	0.95	0.00268537
0.89	0.95	0.895455	0.0506266
0.95	0.89	0.95	0.00162195
0.92	0.68	0.95	-0.00659283
0.95	0.86	0.95	-0.0212453
0.95	0.68	0.95	-0.0131702
0.95	0.83	0.95	-0.0421926
0.95	0.65	0.95	-0.0209577
0.92	0.8	0.95	-0.036785
0.95	0.86	0.95	-0.110229
0.89	0.71	0.95	-0.128571
0.95	0.65	0.95	-0.0995162
0.95	0.8	0.95	-0.0435992
0.92	0.59	0.95	-0.054756
0.95	0.74	0.922727	-0.039025
0.95	0.68	0.95	-0.0225143
0.92	0.56	0.95	-0.0491714
0.86	0.68	0.95	-0.0831797
0.95	0.83	0.95	-0.0438455
0.92	0.92	0.95	-0.0270468
0.95	0.71	0.95	-0.014307
0.86	0.83	0.95	-0.0287617
0.95	0.8	0.95	-0.0133219
0.89	0.53	0.95	-0.070346
0.95	0.77	0.95	-0.0460436
0.86	0.8	0.95	-0.0482222
0.92	0.71	0.95	-0.0557457
0.89	0.62	0.95	-0.0412971
0.95	0.83	0.922727	-0.0492655
0.92	0.65	0.95	-0.0483847
0.89	0.65	0.95	-0.0477313
0.83	0.68	0.95	-0.113246
0.83	0.65	0.95	-0.0560951
0.92	0.65	0.95	-0.061152
0.95	0.92	0.95	0.0280537
0.89	0.53	0.895455	-0.064397
0.77	0.77	0.95	-0.0486319
0.95	0.8	0.95	-0.0494607
0.89	0.89	0.95	-0.0622292
0.95	0.74	0.95	-0.0405307
0.95	0.92	0.95	-0.0312292
0.83	0.62	0.95	-0.0477274
0.92	0.86	0.895455	-0.0615426
0.95	0.92	0.95	-0.0321669
0.95	0.71	0.95	-0.0349603
0.92	0.77	0.95	-0.0295468
0.92	0.83	0.95	-0.0930093
0.95	0.65	0.95	-0.0377268
0.86	0.77	0.95	-0.00896559
0.89	0.83	0.95	-0.0106829
0.95	0.92	0.95	-0.076206
0.95	0.71	0.95	-0.117903
0.95	0.77	0.95	-0.0254527
0.8	0.89	0.922727	-0.109527
0.95	0.92	0.95	0.0556892
0.74	0.71	0.95	-0.040363
0.86	0.86	0.95	-0.0716678
0.95	0.68	0.922727	-0.0579539
0.92	0.53	0.95	-0.0505775
0.86	0.65	0.95	-0.0245574
0.89	0.71	0.95	-0.0663141
0.92	0.77	0.95	-0.0157694
0.95	0.59	0.95	-0.0312799
0.92	0.53	0.95	-0.0506225
0.95	0.77	0.922727	-0.0296829
0.95	0.77	0.95	-0.0414466
0.95	0.5	0.95	-0.0536126
0.95	0.77	0.95	-0.0290755
0.89	0.71	0.95	-0.0669532
0.89	0.74	0.95	-0.081472
0.92	0.8	0.95	-0.0211309
0.92	0.74	0.95	-0.0445596
0.92	0.74	0.95	-0.0439905
0.95	0.77	0.95	-0.0494079
0.95	0.74	0.95	-0.122809
0.92	0.77	0.95	-0.0364434
0.95	0.71	0.95	-0.0532684
0.95	0.8	0.95	-0.0476557
0.95	0.68	0.95	-0.064834
0.95	0.59	0.95	-0.0405964
0.95	0.8	0.95	-0.0349966
0.95	0.74	0.95	-0.0354236
0.95	0.83	0.95	-0.026704
0.86	0.74	0.95	-0.0437957
0.83	0.74	0.95	-0.0306792
0.86	0.65	0.95	-0.0281211
0.92	0.77	0.922727	-0.0444158
0.95	0.68	0.95	-0.038102
0.77	0.53	0.95	-0.0387075
0.95	0.59	0.922727	-0.00482887
0.95	0.86	0.95	-0.0388664
0.95	0.86	0.95	-0.031897
0.95	0.62	0.95	-0.0556627
0.95	0.68	0.95	-0.0802366
0.95	0.71	0.95	-0.0485587
0.95	0.74	0.95	-0.0705228
0.92	0.62	0.95	-0.0629106
0.95	0.74	0.95	-0.0296226
0.95	0.83	0.95	-0.00734154
0.95	0.83	0.95	-0.0651158
0.86	0.65	0.95	-0.0379509
0.92	0.68	0.95	-0.0570025
0.95	0.62	0.95	-0.0453459
0.95	0.71	0.95	-0.0238515
0.95	0.77	0.95	-0.0465455
0.92	0.68	0.95	-0.0402807
0.95	0.74	0.95	-0.0514491
0.95	0.83	0.95	-0.0278167
0.95	0.8	0.95	-0.0396953
0.95	0.89	0.95	-0.0422074
0.95	0.65	0.95	-0.0552589
0.95	0.8	0.95	-0.0259178
0.89	0.77	0.922727	-0.0240741
0.92	0.71	0.95	-0.0553217
0.92	0.89	0.95	-0.0268869
0.95	0.86	0.95	-0.0219315
0.92	0.8	0.95	-0.0332133
0.95	0.89	0.95	-0.0284229
0.95	0.89	0.95	-0.0671842
0.95	0.74	0.95	-0.0688061
0.95	0.74	0.95	-0.0193203
0.95	0.8	0.95	-0.0511449
0.89	0.83	0.95	-0.0211759
0.95	0.65	0.95	-0.0887003
0.86	0.86	0.95	-0.0277317
0.89	0.74	0.95	-0.0237256
0.89	0.65	0.922727	-0.0303888
0.95	0.95	0.95	0.0304688
0.95	0.86	0.95	-0.0426026
0.95	0.65	0.95	-0.0361836
0.89	0.92	0.95	-0.1134
0.95	0.89	0.95	-0.0353014
0.92	0.71	0.95	-0.0474286
0.95	0.68	0.95	-0.057806
0.95	0.71	0.95	-0.0719015
0.95	0.44	0.95	-0.047052
0.95	0.65	0.95	-0.0942497
0.89	0.83	0.95	-0.0293501
0.92	0.53	0.922727	-0.1148
0.95	0.71	0.95	-0.0174756
0.95	0.8	0.95	-0.0319119
0.95	0.83	0.95	-0.0362007
0.95	0.86	0.922727	-0.0391443
0.92	0.59	0.95	-0.036859
0.95	0.8	0.95	-0.0209047
0.95	0.86	0.95	-0.0566154
0.89	0.62	0.95	-0.082718
0.95	0.77	0.95	-0.0372434
0.95	0.8	0.95	-0.0263391
0.95	0.74	0.95	-0.0199255
0.95	0.8	0.95	-0.021692
0.95	0.77	0.95	-0.0486001
0.95	0.8	0.95	-0.0414243
0.86	0.86	0.95	-0.0137722
0.95	0.62	0.95	-0.0430873
0.92	0.77	0.95	-0.045099
0.95	0.65	0.95	-0.0443083
0.95	0.68	0.95	-0.062557
0.86	0.83	0.95	-0.0497122
0.95	0.86	0.95	-0.0563545
0.95	0.56	0.95	-0.107704
0.95	0.83	0.95	-0.0291399
0.95	0.74	0.95	-0.0480862
0.95	0.74	0.95	-0.0524516
0.89	0.77	0.95	-0.0387593
0.95	0.44	0.95	-0.0763796
0.92	0.68	0.95	-0.0484543
0.95	0.83	0.95	-0.0643203
0.89	0.8	0.95	-0.0314748
0.95	0.53	0.95	-0.040694
0.95	0.68	0.95	-0.0318324
0.95	0.95	0.95	-0.042595
0.95	0.53	0.95	-0.0425288
0.95	0.86	0.95	-0.0336832
0.95	0.68	0.95	-0.037259
0.77	0.83	0.813636	0.00660508
0.95	0.68	0.95	-0.0522106
0.92	0.62	0.95	-0.0491037
0.89	0.62	0.95	-0.0461054
0.95	0.8	0.95	-0.03056
0.95	0.86	0.95	-0.0342506
0.95	0.92	0.922727	-0.0544809
0.86	0.83	0.95	-0.0447403
0.95	0.71	0.95	-0.0280421
0.95	0.71	0.95	-0.0463273
0.95	0.74	0.95	-0.0488347
0.95	0.95	0.95	-0.031047
0.95	0.65	0.95	-0.0444273
0.92	0.62	0.95	-0.0362953
0.95	0.77	0.95	-0.0271884
0.95	0.71	0.95	-0.050939
0.92	0.89	0.922727	-0.0537303
0.95	0.77	0.95	-0.0649015
0.95	0.8	0.95	-0.0889902
0.95	0.71	0.95	-0.0535051
0.92	0.74	0.95	-0.0713368
0.95	0.68	0.95	-0.0207372
0.95	0.71	0.95	-0.052995
0.95	0.8	0.95	-0.0586925
0.95	0.71	0.95	-0.0369065
0.8	0.5	0.759091	-0.0744135
0.95	0.68	0.95	-0.076494
0.95	0.8	0.95	-0.0633443
0.95	0.89	0.95	-0.0894881
0.95	0.77	0.95	-0.123522
0.95	0.86	0.95	-0.0328167
0.92	0.86	0.95	0.0130014
0.95	0.86	0.95	-0.0605263
0.95	0.92	0.95	0.0649204
0.83	0.92	0.95	0.0618148
0.8	0.92	0.95	0.00703068
0.95	0.92	0.95	0.049762
0.95	0.89	0.95	0.0400169
0.95	0.86	0.95	-0.0107328
0.89	0.86	0.95	0.00634723
0.95	0.95	0.95	-0.0249996
0.92	0.95	0.95	-0.0635929
0.95	0.92	0.95	-0.100432
0.92	0.74	0.95	-0.127294
0.89	0.92	0.95	-0.142789
0.95	0.89	0.95	-0.0587019
0.89	0.95	0.95	-0.11887
0.89	0.83	0.95	-0.0893225
0.89	0.89	0.95	-0.0825004
0.95	0.83	0.95	-0.101787
0.86	0.86	0.95	-0.0347619
0.89	0.92	0.95	-0.00880629
0.95	0.89	0.95	0.0207289
0.92	0.92	0.95	-0.0270126
0.89	0.89	0.95	0.00129749
0.92	0.95	0.95	-0.0403789
0.95	0.95	0.95	0.0112972
0.95	0.92	0.95	0.0124037
0.95	0.92	0.95	0.0069241
0.95	0.95	0.95	0.042264
0.95	0.89	0.95	0.0335319
0.92	0.89	0.95	-0.0199074
0.92	0.86	0.95	0.00732608
0.86	0.95	0.95	0.0466444
0.89	0.92	0.95	-0.00201625
0.95	0.95	0.95	-0.0199769
0.95	0.95	0.95	-0.0239901
0.92	0.95	0.95	-0.0374427
0.92	0.89	0.95	-0.0401658
0.92	0.83	0.95	-0.0405061
0.95	0.92	0.95	0.045134
0.95	0.89	0.95	-0.0447547
0.95	0.89	0.95	0.0084995
0.95	0.89	0.922727	-0.0318304
0.95	0.89	0.95	-0.0304894
0.95	0.86	0.95	-0.0621836
0.95	0.83	0.95	-0.0156108
0.95	0.92	0.95	-0.0364308
0.95	0.86	0.95	-0.00887528
0.95	0.92	0.95	-0.00364086
0.95	0.83	0.95	-0.00494276
0.95	0.92	0.95	-0.06028
0.95	0.86	0.95	0.0021342
0.89	0.95	0.95	0.0226497
0.8	0.92	0.895455	-0.0241904
0.95	0.92	0.95	0.0222447
0.89	0.86	0.922727	-0.0592818
0.89	0.92	0.95	-0.00557347
0.95	0.92	0.95	0.0531403
0.92	0.92	0.95	-0.0563454
0.95	0.83	0.95	0.00919922
0.95	0.89	0.95	-0.132359
0.95	0.86	0.95	0.017442
0.95	0.89	0.95	-0.00945102
0.95	0.92	0.95	-0.0839769
0.95	0.86	0.95	-0.016156
0.92	0.95	0.95	0.0346829
0.92	0.89	0.95	-0.147246
0.62	0.74	0.95	-0.0571811
0.8	0.89	0.95	-0.0177761
0.89	0.92	0.95	-0.0556558
0.92	0.86	0.95	-0.00249917
0.92	0.83	0.95	-0.00933733
0.95	0.95	0.95	0.0301503
0.95	0.89	0.95	-0.0242141
0.95	0.86	0.95	-0.00633481
0.92	0.89	0.95	-0.0340912
0.86	0.92	0.95	-0.0599141
0.95	0.95	0.95	-0.00480065
0.95	0.95	0.95	0.00580611
0.95	0.92	0.95	0.0385698
0.95	0.95	0.95	-0.0867514
0.95	0.86	0.95	-0.0192622
0.95	0.89	0.95	-0.0382824
0.95	0.92	0.95	-0.023844
0.95	0.92	0.95	-0.0970416
0.95	0.86	0.95	-0.030711
0.95	0.92	0.95	0.0140502
0.95	0.89	0.95	0.00252887
0.83	0.89	0.95	0.0283757
0.95	0.89	0.95	0.0355717
0.95	0.8	0.95	-0.052732
0.95	0.86	0.95	0.0357156
0.92	0.92	0.95	0.0195417
0.95	0.95	0.95	0.0143954
0.92	0.89	0.95	0.0171697
0.8	0.92	0.95	-0.00166521
0.95	0.95	0.95	0.00736934
0.86	0.77	0.95	-0.0195259
0.95	0.89	0.95	-0.0350211
0.95	0.95	0.95	0.0441939
0.95	0.89	0.95	0.0480034
0.95	0.89	0.95	0.0139158
0.92	0.92	0.922727	-0.0338791
0.92	0.89	0.895455	-0.0584975
0.95	0.92	0.95	-0.0619044
0.95	0.92	0.95	0.0319553
0.89	0.92	0.95	0.0428608
0.95	0.89	0.95	0.0176414
0.86	0.92	0.95	0.0476377
0.95	0.89	0.95	-0.0438303
0.95	0.92	0.95	0.0462967
0.95	0.89	0.95	0.0130417
0.95	0.95	0.95	0.0281052
0.92	0.92	0.95	0.0460626
0.92	0.89	0.95	0.0010427
0.83	0.89	0.95	-0.0200121
0.95	0.95	0.95	0.0129985
0.95	0.86	0.95	-0.0133534
0.95	0.89	0.95	-0.00483575
0.95	0.86	0.95	-0.0144322
0.95	0.95	0.95	0.0104339
0.83	0.8	0.95	0.0130396
0.74	0.89	0.95	-0.0219633
0.95	0.95	0.95	-0.00180281
0.95	0.92	0.895455	0.0507851
0.95	0.89	0.95	0.0454486
0.86	0.89	0.95	0.0189755
0.86	0.89	0.95	-0.0304057
0.92	0.86	0.95	-0.0331825
0.95	0.95	0.95	0.0055507
0.8	0.95	0.95	-0.054536
0.95	0.89	0.95	0.0023539
0.89	0.86	0.95	-0.0222665
0.83	0.89	0.95	0.00379944
0.95	0.83	0.95	-0.093967
0.95	0.83	0.95	-0.0179582
0.95	0.86	0.95	0.00852375
0.95	0.83	0.95	0.0428536
0.95	0.92	0.95	-0.000609702
0.89	0.89	0.95	0.0530255
0.95	0.83	0.95	0.0403913
0.95	0.8	0.95	0.00880615
0.95	0.92	0.95	-0.0114788
0.95	0.83	0.95	-0.0185792
0.77	0.77	0.95	-0.00926745
0.89	0.89	0.95	0.0245339
0.95	0.89	0.922727	0.0248121
0.95	0.86	0.95	0.0262107
0.95	0.86	0.95	-0.0449356
0.95	0.86	0.95	0.0337265
0.95	0.92	0.95	0.00821744
0.95	0.86	0.95	-0.0247685
0.95	0.92	0.95	0.022423
0.95	0.92	0.95	0.0131763
0.95	0.89	0.95	-0.0402578
0.95	0.89	0.95	-0.015
0.95	0.86	0.95	0.0421231
0.95	0.89	0.95	-0.061342
0.92	0.89	0.95	-0.014341
0.92	0.89	0.95	-0.079726
0.95	0.92	0.95	0.0159444
0.95	0.92	0.95	0.000577189
0.92	0.92	0.922727	0.0130898
0.95	0.89	0.95	0.0253697
0.95	0.92	0.95	0.0552696
0.89	0.95	0.95	0.0202735
0.95	0.92	0.95	-0.0222342
0.95	0.92	0.95	-0.0167794
0.89	0.8	0.95	0.0121642
0.89	0.95	0.95	0.0200708
0.89	0.86	0.95	-0.0142238
0.92	0.86	0.95	-0.0293698
0.95	0.83	0.95	-0.0371652
0.95	0.95	0.95	0.0120839
0.83	0.92	0.95	-0.051062
0.95	0.92	0.95	0.0152468
0.95	0.92	0.95	-0.0135873
0.89	0.86	0.95	-0.00538812
0.95	0.92	0.95	-0.0341303
0.95	0.92	0.95	0.044718
0.89	0.92	0.95	-0.0452758
0.92	0.95	0.922727	0.0124016
0.95	0.92	0.95	-0.147238
0.8	0.86	0.95	0.0287505
0.95	0.92	0.95	0.00210821
0.71	0.92	0.922727	0.0289607
0.89	0.95	0.840909	-0.0194274
0.62	0.95	0.95	-0.0156889
0.89	0.86	0.95	-0.0490542
0.71	0.89	0.922727	-0.0168276
0.95	0.86	0.95	0.0247547
0.92	0.92	0.95	0.0328071
0.95	0.74	0.840909	0.0312352
0.95	0.8	0.95	-0.0326908
0.86	0.95	0.95	0.00458371
0.95	0.89	0.95	0.0359376
0.95	0.8	0.95	0.0481282
0.95	0.92	0.95	0.0331173
0.95	0.89	0.95	0.0287928
0.95	0.95	0.95	-0.0263225
0.95	0.95	0.95	0.0440061
0.95	0.92	0.95	-0.00950616
0.71	0.92	0.95	0.0552379
0.95	0.92	0.95	-0.0256944
0.92	0.95	0.95	0.0397119
0.92	0.95	0.895455	-0.00442309
0.86	0.83	0.95	-0.00523596
0.95	0.95	0.95	0.0557959
0.95	0.83	0.95	-0.0340136
0.17	0.83	0.868182	-0.0374502
0.95	0.95	0.95	-0.0129696
0.95	0.92	0.95	-0.0374384
0.95	0.95	0.95	-0.0335897
0.95	0.74	0.95	-0.0950372
0.95	0.92	0.95	-0.0293008
0.95	0.89	0.95	-0.0493403
0.95	0.83	0.95	0.0482415
0.92	0.89	0.95	0.00153424
0.83	0.92	0.95	0.0133013
0.8	0.89	0.95	0.00271405
0.92	0.83	0.922727	0.00268094
0.92	0.86	0.95	0.017543
0.95	0.86	0.95	0.0536337
0.8	0.83	0.95	0.0210705
0.95	0.86	0.95	0.000474734
0.95	0.92	0.95	0.0210672
0.95	0.95	0.95	0.0223163
0.95	0.92	0.95	0.0335378
0.92	0.83	0.95	-0.0461761
0.95	0.92	0.95	0.00888127
0.95	0.92	0.95	0.00472514
0.77	0.83	0.95	-0.0282435
0.95	0.86	0.95	-0.0515574
0.95	0.89	0.95	0.024867
0.95	0.86	0.95	-0.000162074
0.92	0.86	0.868182	-0.114552
0.95	0.92	0.95	-0.0559107
0.95	0.92	0.95	0.0261312
0.95	0.89	0.95	-0.0159025
0.95	0.86	0.95	-0.000130079
0.83	0.89	0.95	-0.014013
0.95	0.89	0.95	0.0439132
0.95	0.89	0.95	-0.0502637
0.83	0.95	0.95	0.00306266
0.95	0.83	0.95	-0.00620782
0.77	0.83	0.95	0.0260057
0.92	0.68	0.95	-0.021121
0.92	0.86	0.95	0.00474439
0.92	0.83	0.95	-0.045993
0.95	0.89	0.95	0.0127529
0.89	0.89	0.95	-0.00709038
0.95	0.92	0.95	-0.0098505
0.95	0.95	0.95	0.0236984
0.92	0.95	0.95	0.00554256
0.89	0.95	0.95	0.00152
0.77	0.95	0.922727	0.0148557
0.95	0.95	0.95	0.0277173
0.95	0.92	0.95	0.0102279
0.95	0.95	0.95	0.0227955
0.95	0.95	0.95	0.0288891
0.95	0.95	0.95	0.0328784
0.83	0.95	0.922727	0.0355017
0.83	0.95	0.95	0.0347441
0.86	0.95	0.95	-0.0430896
0.89	0.95	0.95	0.0180835
0.95	0.95	0.895455	0.0219553
0.92	0.89	0.95	-0.0906584
0.83	0.92	0.922727	-0.030813
0.95	0.95	0.95	-0.0136842
0.8	0.95	0.186364	0.0106553
0.95	0.95	0.95	-0.0697298
0.92	0.95	0.95	0.00148205
0.95	0.95	0.95	-0.000290915
0.71	0.95	0.95	-0.0242353
0.89	0.86	0.95	-0.0139743
0.77	0.89	0.95	-0.0833228
0.92	0.92	0.95	0.00458865
0.92	0.95	0.95	0.00441964
0.89	0.95	0.95	0.0130187
0.95	0.92	0.95	0.00615809
0.89	0.92	0.95	0.0244022
0.95	0.86	0.95	0.0304107
0.95	0.92	0.95	-0.00214938
0.92	0.92	0.95	0.0131533
0.92	0.95	0.95	0.0370506
0.89	0.92	0.922727	-0.0514503
0.95	0.95	0.95	-0.00544692
0.89	0.95	0.95	0.00981382
0.95	0.92	0.95	0.0253902
0.89	0.95	0.922727	0.0221785
0.89	0.95	0.95	0.0309468
0.95	0.92	0.95	-0.00123307
0.83	0.89	0.95	-0.0140169
0.95	0.92	0.95	0.00299089
0.95	0.95	0.95	-0.0470346
0.95	0.92	0.868182	0.0196256
0.95	0.92	0.95	0.020943
0.95	0.95	0.95	0.0246244
0.95	0.95	0.95	0.0335345
0.95	0.95	0.95	0.0268713
0.95	0.95	0.95	0.0299534
0.95	0.89	0.95	-0.0224804
0.95	0.95	0.95	0.0324226
0.95	0.8	0.95	-0.0476216
0.92	0.92	0.95	-0.070399
0.92	0.8	0.95	-0.0116142
0.83	0.83	0.95	0.0189991
0.92	0.95	0.95	0.0207146
0.95	0.95	0.95	-0.00917602
0.95	0.95	0.95	0.0547086
0.95	0.95	0.95	0.0472524
0.95	0.92	0.95	0.026062
0.89	0.86	0.95	-0.002192
0.92	0.92	0.95	0.00460146
0.95	0.95	0.95	0.0516923
0.95	0.92	0.95	-0.0438886
0.95	0.95	0.95	0.0433641
0.95	0.92	0.95	0.0130542
0.92	0.95	0.95	-0.0565181
0.92	0.95	0.95	0.0494671
0.95	0.95	0.95	0.00594985
0.8	0.95	0.95	-0.0518614
0.86	0.92	0.95	-0.0061468
0.86	0.95	0.95	0.0337803
0.86	0.95	0.95	-0.0333762
0.86	0.95	0.95	0.00428945
0.86	0.83	0.95	-0.018872
0.95	0.95	0.95	0.00726176
0.83	0.95	0.95	0.0244159
0.95	0.86	0.95	0.0579837
0.86	0.92	0.95	0.0228725
0.95	0.92	0.95	0.0202171
0.95	0.92	0.95	0.00996174
0.95	0.86	0.95	-0.00949592
0.89	0.92	0.895455	0.00976105
0.8	0.95	0.95	-0.0665827
0.95	0.86	0.95	0.002744
0.95	0.92	0.95	-0.00426132
0.95	0.89	0.95	0.0269922
0.95	0.95	0.95	0.0388422
0.77	0.92	0.95	0.036479
0.95	0.92	0.95	0.0104451
0.74	0.8	0.813636	-0.0356317
0.89	0.92	0.95	-0.0564497
0.95	0.92	0.95	0.00734509
0.89	0.92	0.95	-0.0126679
0.95	0.86	0.95	0.047382
0.95	0.95	0.95	0.0453728
0.95	0.89	0.95	0.0113541
0.95	0.92	0.95	-0.0213077
0.95	0.89	0.95	-0.00651265
0.95	0.86	0.95	-0.0365787
0.92	0.89	0.95	-0.0154504
0.95	0.86	0.95	0.0102972
0.77	0.89	0.95	-0.00869439
0.56	0.92	0.95	-0.036136
0.83	0.89	0.95	-0.0647301
0.95	0.92	0.95	-0.0694794
0.74	0.92	0.95	0.0138601
0.74	0.86	0.95	-0.0337402
0.95	0.89	0.95	0.0174269
0.95	0.74	0.95	-0.0879625
0.86	0.92	0.95	-0.0372465
0.95	0.86	0.95	-0.00343192
0.95	0.83	0.95	-0.0278409
0.95	0.86	0.95	-0.0555849
0.95	0.86	0.95	-0.00252234
0.95	0.92	0.95	-0.00239544
0.92	0.89	0.95	-0.00665535
0.95	0.92	0.95	-0.00983848
0.92	0.89	0.95	0.0162163
0.95	0.89	0.95	-0.060183
0.95	0.95	0.95	-0.0523845
0.53	0.92	0.95	0.00935933
0.95	0.92	0.95	0.00102153
0.95	0.89	0.95	0.011167
0.95	0.95	0.95	0.00892914
0.95	0.92	0.95	-0.0196313
0.95	0.89	0.95	-0.00874825
0.8	0.8	0.922727	-0.0066271
0.95	0.92	0.95	0.0279786
0.95	0.83	0.95	-0.0397313
0.95	0.92	0.95	-0.0143451
0.95	0.92	0.95	-0.0169883
0.95	0.95	0.95	0.00688124
0.86	0.95	0.922727	-0.0609653
0.92	0.95	0.95	0.0275063
0.83	0.92	0.95	-0.0646835
0.95	0.83	0.95	-0.0143179
0.95	0.95	0.95	-0.103391
0.74	0.71	0.813636	-0.0619448
0.95	0.89	0.95	0.0135288
0.95	0.92	0.95	-0.0203725
0.92	0.83	0.95	0.0112802
0.95	0.89	0.95	0.0171577
0.95	0.8	0.95	-0.0654778
0.95	0.95	0.95	0.0176096
0.95	0.83	0.95	-0.00276516
0.95	0.8	0.95	-0.0601509
0.95	0.92	0.95	-0.00617999
0.92	0.92	0.95	-0.064117
0.95	0.74	0.95	-0.0638018
0.95	0.95	0.95	0.0154051
0.95	0.89	0.95	-0.00795198
0.95	0.95	0.95	-0.0376018
0.95	0.77	0.95	-0.0288769
0.95	0.92	0.95	-0.00659237
0.95	0.92	0.95	-0.0336411
0.95	0.89	0.95	-0.0351596
0.95	0.92	0.95	0.0390259
0.95	0.95	0.95	0.0022916
0.89	0.89	0.95	-0.0680019
0.95	0.8	0.95	0.000345302
0.95	0.86	0.895455	0.0619459
0.92	0.26	0.868182	-0.0219788
0.59	0.86	0.731818	0.0527445
0.8	0.83	0.486364	-0.0585583
0.83	0.77	0.922727	-0.151249
0.71	0.77	0.840909	-0.00236472
0.56	0.65	0.786364	0.0146454
0.77	0.92	0.922727	0.0137011
0.65	0.47	0.104545	0.0194106
0.47	0.83	0.65	-0.127459
0.95	0.8	0.895455	0.017318
0.8	0.89	0.95	0.0129286
0.5	0.62	0.404545	-0.0580689
0.77	0.77	0.868182	-0.0452675
0.59	0.65	0.459091	0.036868
0.38	0.56	0.0772727	0.00704608
0.53	0.86	0.322727	-0.0506319
0.56	0.77	0.840909	-0.146475
0.86	0.92	0.759091	0.0176596
0.11	0.8	0.377273	-0.0375126
0.35	0.53	0.104545	0.0138827
0.77	0.8	0.568182	0.0393822
0.71	0.65	0.622727	-0.0239888
0.83	0.47	0.759091	0.0158511
0.71	0.77	0.922727	-0.0423128
0.11	0.74	0.377273	-0.0465433
0.44	0.53	0.268182	0.0332116
0.8	0.62	0.759091	0.0554949
0.95	0.92	0.95	0.0344358
0.95	0.83	0.431818	0.0572712
0.89	0.83	0.759091	0.0399069
0.74	0.65	0.404545	0.0140832
0.95	0.92	0.95	0.00811676
0.68	0.62	0.65	-0.0879487
0.71	0.83	0.213636	-0.0570659
0.95	0.44	0.759091	-0.019775
0.47	0.47	0.240909	-0.0506075
0.8	0.8	0.868182	0.0190277
0.95	0.5	0.595455	-0.007935
0.5	0.41	0.104545	-0.00414051
0.95	0.95	0.95	0.0021666
0.32	0.62	0.377273	0.00637679
0.14	0.5	0.159091	-0.0305033
[truncated: 212 more rows]

## Sheet: Figure2b
Neuropsychiatric symptoms score	Cognitive status score	Functional ability score	MSE factor score
0.95	0.89	0.95	-0.015436
0.95	0.92	0.95	0.0188239
0.95	0.89	0.95	-0.0128879
0.95	0.92	0.95	-0.00202489
0.95	0.89	0.95	0.00298954
0.86	0.89	0.95	0.0152558
0.71	0.95	0.895455	0.0205916
0.95	0.89	0.95	0.00208644
0.89	0.86	0.95	0.0104008
0.74	0.89	0.95	0.0398386
0.59	0.95	0.95	0.0181674
0.95	0.95	0.95	0.00632644
0.95	0.95	0.95	0.00586695
0.8	0.95	0.95	0.0326862
0.83	0.89	0.95	-0.0177057
0.95	0.92	0.95	0.0323087
0.95	0.89	0.95	0.0265168
0.92	0.95	0.95	0.0177668
0.95	0.89	0.95	0.022015
0.95	0.8	0.95	-0.00605313
0.95	0.89	0.95	0.0134695
0.95	0.92	0.95	0.00905456
0.95	0.92	0.95	0.00793823
0.95	0.89	0.95	0.0264469
0.59	0.92	0.95	0.00466666
0.56	0.95	0.95	-0.0101667
0.95	0.95	0.95	-0.0107031
0.89	0.95	0.95	-0.00383362
0.65	0.89	0.922727	0.00516943
0.92	0.92	0.95	0.00983201
0.95	0.89	0.95	0.0155955
0.77	0.92	0.95	0.0135146
0.95	0.95	0.95	0.0136589
0.95	0.95	0.95	-0.00253764
0.95	0.86	0.95	0.000675217
0.95	0.95	0.95	-0.011365
0.95	0.95	0.95	0.00551547
0.92	0.95	0.95	0.00236704
0.95	0.86	0.95	-0.0328398
0.5	0.92	0.95	0.0141132
0.92	0.89	0.95	0.00943706
0.89	0.95	0.95	0.0383572
0.59	0.92	0.95	-0.0132349
0.95	0.95	0.95	0.00636162
0.86	0.95	0.95	0.0170072
0.92	0.92	0.95	-0.00666072
0.95	0.95	0.95	-0.00153992
0.95	0.92	0.95	-0.0140282
0.95	0.86	0.95	0.0126558
0.95	0.95	0.95	0.00742175
0.89	0.95	0.95	0.00381482
0.95	0.95	0.95	0.0304944
0.95	0.89	0.95	0.00600782
0.95	0.83	0.95	0.0071415
0.95	0.95	0.95	-0.0169949
0.08	0.95	0.95	-0.00985183
0.95	0.89	0.95	-0.0232383
0.95	0.89	0.95	-0.0100282
0.95	0.92	0.95	-0.00539592
0.92	0.89	0.95	0.00560979
0.95	0.83	0.95	0.00488522
0.95	0.95	0.95	0.00196989
0.74	0.95	0.895455	-0.0036297
0.95	0.89	0.95	-0.0026658
0.95	0.95	0.95	-0.00324721
0.89	0.92	0.95	0.0103597
0.83	0.95	0.95	0.0219136
0.68	0.92	0.95	-0.00752178
0.92	0.95	0.95	0.00512408
0.95	0.95	0.95	0.021367
0.95	0.95	0.95	0.0144161
0.74	0.95	0.95	0.0298174
0.86	0.95	0.95	0.0198654
0.95	0.92	0.95	0.0102427
0.71	0.83	0.95	-0.0217609
0.56	0.95	0.95	-0.00832127
0.8	0.83	0.840909	-0.00867989
0.59	0.92	0.95	0.0144615
0.74	0.95	0.95	0.0184753
0.89	0.95	0.95	0.000460081
0.95	0.95	0.922727	-0.00475272
0.74	0.95	0.95	0.00884636
0.74	0.95	0.95	-0.00167333
0.95	0.95	0.95	0.0254959
0.95	0.95	0.95	0.0166529
0.92	0.92	0.95	0.00405226
0.83	0.95	0.95	0.0253266
0.89	0.95	0.95	0.0290969
0.83	0.92	0.95	0.0328868
0.53	0.95	0.95	0.0247481
0.95	0.89	0.95	0.0170193
0.83	0.92	0.922727	0.0136298
0.59	0.89	0.922727	-0.00238228
0.74	0.92	0.868182	0.0107283
0.68	0.92	0.95	-0.000876564
0.92	0.86	0.95	-0.00434762
0.95	0.89	0.95	-0.00670895
0.95	0.86	0.95	0.00939891
0.95	0.89	0.95	0.0270284
0.71	0.92	0.922727	0.0115576
0.71	0.86	0.95	0.0140001
0.95	0.89	0.95	0.0248604
0.47	0.86	0.95	-0.000510328
0.92	0.89	0.95	0.0255966
0.8	0.89	0.95	0.0105074
0.95	0.92	0.95	0.0275307
0.89	0.92	0.95	-0.00131876
0.95	0.92	0.95	-0.0203445
0.59	0.95	0.868182	0.0143561
0.86	0.92	0.95	0.0218494
0.95	0.83	0.95	-0.00075361
0.95	0.92	0.95	-0.0364116
0.95	0.89	0.95	0.0337292
0.71	0.89	0.95	0.0236094
0.89	0.89	0.95	0.0204285
0.95	0.86	0.95	0.00897019
0.89	0.83	0.95	-0.0074989
0.77	0.83	0.95	0.00996794
0.95	0.89	0.95	-0.00635865
0.83	0.95	0.922727	-0.00496936
0.95	0.92	0.95	0.0145587
0.95	0.95	0.95	0.0213934
0.89	0.89	0.95	0.0229189
0.95	0.89	0.95	0.0217896
0.95	0.86	0.95	0.00548769
0.95	0.83	0.95	0.018255
0.95	0.95	0.95	0.0116514
0.92	0.86	0.95	0.0166684
0.95	0.95	0.95	-0.00658446
0.95	0.95	0.95	0.00791279
0.95	0.95	0.95	0.019601
0.74	0.89	0.95	0.0193193
0.68	0.89	0.95	0.0196987
0.53	0.83	0.922727	0.0316338
0.95	0.95	0.95	0.02293
0.95	0.95	0.95	0.0126587
0.95	0.92	0.95	0.036245
0.92	0.95	0.95	0.0203191
0.68	0.95	0.95	0.00405086
0.68	0.95	0.95	0.0251924
0.92	0.95	0.95	0.0260075
0.95	0.95	0.95	0.0235188
0.92	0.89	0.95	0.0235226
0.95	0.95	0.95	0.0177949
0.86	0.89	0.95	-0.00292315
0.95	0.86	0.95	0.00104751
0.95	0.95	0.95	0.0285334
0.95	0.95	0.95	0.0114738
0.95	0.92	0.95	0.033041
0.95	0.92	0.95	0.0192286
0.92	0.95	0.95	0.0105843
0.95	0.95	0.95	0.0279071
0.86	0.95	0.95	0.0321834
0.89	0.86	0.922727	0.0267184
0.86	0.86	0.95	0.00597596
0.95	0.92	0.95	0.0263964
0.92	0.92	0.95	0.0128024
0.86	0.92	0.95	0.0059496
0.92	0.86	0.95	-0.0155787
0.92	0.89	0.95	0.026659
0.95	0.89	0.95	0.0101021
0.95	0.95	0.95	-0.00912391
0.89	0.95	0.95	0.0176767
0.83	0.92	0.95	0.00822453
0.95	0.86	0.95	-0.00206671
0.59	0.92	0.95	-0.00709589
0.8	0.89	0.95	-0.0130389
0.92	0.92	0.95	0.0238658
0.95	0.95	0.95	0.0216431
0.95	0.86	0.95	-0.0106666
0.95	0.8	0.95	0.0234555
0.89	0.95	0.95	0.0195528
0.83	0.89	0.95	0.0159809
0.89	0.92	0.95	0.0273289
0.68	0.89	0.95	-0.017788
0.86	0.83	0.95	0.0179735
0.92	0.95	0.95	0.00849353
0.92	0.92	0.95	0.0290859
0.89	0.86	0.95	0.029354
0.95	0.95	0.95	-0.00636277
0.95	0.95	0.95	0.00139611
0.95	0.92	0.95	0.0279125
0.95	0.95	0.95	-0.0119083
0.95	0.92	0.95	0.0256219
0.89	0.89	0.95	0.0031861
0.89	0.92	0.95	0.0206716
0.59	0.86	0.95	0.0248652
0.95	0.86	0.95	0.0236708
0.77	0.89	0.95	-0.016532
0.92	0.95	0.95	0.0294771
0.95	0.95	0.95	0.0141755
0.95	0.92	0.95	0.0225967
0.95	0.95	0.95	0.0295957
0.95	0.95	0.95	0.0113035
0.77	0.92	0.95	0.0270501
0.86	0.83	0.95	0.0209301
0.95	0.89	0.95	0.0191561
0.92	0.95	0.95	0.0222211
0.95	0.92	0.95	0.0291518
0.92	0.95	0.95	0.0100136
0.95	0.95	0.95	-0.00592725
0.95	0.89	0.95	0.0165809
0.95	0.92	0.95	0.0205543
0.95	0.92	0.95	-0.0030017
0.71	0.95	0.95	0.0225926
0.95	0.95	0.95	0.0111741
0.68	0.95	0.95	0.0185596
0.95	0.92	0.95	0.00500557
0.95	0.95	0.95	0.0113786
0.89	0.95	0.95	0.010644
0.86	0.95	0.922727	-0.0146976
0.83	0.92	0.95	0.0150939
0.68	0.95	0.95	-0.00584744
0.95	0.89	0.95	0.0176357
0.95	0.89	0.95	0.0239015
0.95	0.95	0.95	0.0240023
0.95	0.95	0.95	-0.0110205
0.95	0.86	0.95	0.00966444
0.95	0.95	0.95	0.0261564
0.95	0.95	0.95	0.0263352
0.95	0.92	0.95	0.0234504
0.71	0.89	0.922727	-0.0159855
0.95	0.92	0.95	-0.00393701
0.95	0.89	0.95	0.000452399
0.95	0.95	0.95	0.0232601
0.71	0.68	0.840909	0.0125086
0.38	0.89	0.895455	-0.0152361
0.95	0.65	0.922727	-0.0109228
0.89	0.89	0.95	0.0115814
0.86	0.83	0.95	-0.0112266
0.83	0.92	0.922727	0.00316166
0.95	0.92	0.95	0.00798569
0.95	0.89	0.95	0.00103781
0.95	0.8	0.95	-0.008612
0.89	0.77	0.95	-0.00525395
0.95	0.89	0.95	-0.010731
0.95	0.92	0.95	0.020139
0.95	0.8	0.868182	-0.02518
0.95	0.8	0.868182	-0.0141449
0.68	0.74	0.95	0.00455062
0.89	0.89	0.95	-0.0048676
0.92	0.95	0.95	0.0144912
0.8	0.89	0.95	0.0205123
0.95	0.92	0.677273	-0.00322262
0.95	0.83	0.759091	0.0051221
0.95	0.92	0.95	0.011585
0.74	0.89	0.922727	0.00702861
0.95	0.92	0.759091	-0.00417903
0.95	0.95	0.922727	0.00261172
0.95	0.83	0.95	-0.0153079
0.95	0.86	0.95	-0.00639809
0.41	0.92	0.95	0.0165314
0.95	0.86	0.95	0.00255875
0.35	0.92	0.95	0.000756565
0.89	0.92	0.95	-0.00521236
0.8	0.95	0.95	-0.00139414
0.86	0.95	0.95	-0.00124851
0.95	0.89	0.95	0.00715811
0.89	0.95	0.95	-0.0199921
0.71	0.92	0.95	-0.00272418
0.74	0.92	0.95	-0.0167034
0.95	0.89	0.95	-0.00967877
0.26	0.92	0.731818	0.00298366
0.86	0.92	0.95	-0.00687333
0.95	0.77	0.95	-0.0267374
0.95	0.92	0.95	-0.00541157
0.95	0.89	0.95	-0.0246394
0.95	0.89	0.895455	-0.0115006
0.95	0.92	0.95	0.0126371
0.95	0.95	0.95	0.0201069
0.95	0.92	0.95	-0.00723439
0.95	0.92	0.95	0.00778723
0.95	0.77	0.95	4.06338e-05
0.95	0.92	0.95	0.0120552
0.95	0.92	0.95	0.0168293
0.95	0.92	0.95	0.00601975
0.95	0.92	0.95	0.00834965
0.95	0.89	0.95	0.00388276
0.95	0.89	0.95	-0.0217906
0.95	0.95	0.895455	0.0214515
0.83	0.92	0.95	0.00992342
0.95	0.95	0.95	0.0167099
0.92	0.95	0.95	0.0187676
0.74	0.95	0.95	0.00930692
0.95	0.92	0.95	0.0185379
0.95	0.89	0.95	0.0196752
0.95	0.89	0.922727	0.0240835
0.95	0.92	0.95	0.0192754
0.95	0.95	0.95	0.0143673
0.95	0.95	0.95	0.0174928
0.95	0.92	0.95	-0.0202035
0.92	0.86	0.95	0.0140717
0.95	0.89	0.95	0.00172349
0.95	0.86	0.95	0.00987488
0.95	0.92	0.95	0.0148721
0.95	0.89	0.95	0.0131644
0.95	0.95	0.95	0.0113579
0.95	0.83	0.95	0.0148921
0.95	0.95	0.95	-0.0166206
0.95	0.95	0.95	0.00535775
0.92	0.89	0.922727	-0.0284992
0.95	0.95	0.95	0.0173769
0.95	0.92	0.95	0.0114836
0.92	0.92	0.95	0.00794153
0.89	0.95	0.95	0.016241
0.89	0.92	0.95	-0.0115153
0.95	0.95	0.95	-0.00705075
0.86	0.92	0.95	0.000450711
0.77	0.95	0.95	0.00975
0.92	0.86	0.95	-0.0265326
0.95	0.8	0.95	-0.00505956
0.95	0.95	0.95	-0.00921055
0.89	0.89	0.95	0.0151079
0.92	0.83	0.95	-0.0135258
0.89	0.89	0.922727	0.00477803
0.95	0.95	0.95	0.0166924
0.95	0.92	0.922727	0.0213898
0.95	0.92	0.895455	0.0150829
0.92	0.92	0.95	0.0158208
0.95	0.89	0.95	0.0132149
0.89	0.83	0.95	0.00155249
0.89	0.95	0.95	0.000936317
0.77	0.89	0.922727	-0.021145
0.95	0.92	0.95	0.00776141
0.95	0.95	0.95	-0.00443388
0.95	0.95	0.95	0.00704296
0.95	0.95	0.95	-0.0116948
0.95	0.86	0.95	-0.00500985
0.71	0.95	0.895455	0.000814522
0.83	0.92	0.95	0.0174613
0.95	0.95	0.922727	0.0128843
0.95	0.86	0.95	-0.0093421
0.77	0.95	0.95	0.0074349
0.95	0.92	0.95	-0.00133865
0.83	0.95	0.95	0.00574246
0.89	0.95	0.95	0.00654779
0.95	0.92	0.95	-0.00747889
0.95	0.83	0.95	-0.0146899
0.92	0.89	0.895455	-0.0165331
0.89	0.89	0.95	-0.00121774
0.95	0.89	0.895455	-0.00841352
0.95	0.92	0.95	0.00503863
0.92	0.89	0.95	0.0125427
0.95	0.95	0.95	0.000679449
0.95	0.86	0.840909	-0.0137596
0.95	0.89	0.95	-0.0108153
0.92	0.89	0.95	-0.0174496
0.95	0.83	0.95	-0.00962512
0.92	0.92	0.95	-0.00780205
0.65	0.95	0.895455	-0.023396
0.95	0.95	0.95	0.0246027
0.86	0.92	0.95	0.0108728
0.89	0.95	0.95	0.0116489
0.95	0.95	0.95	-0.00837392
0.68	0.86	0.95	0.0157378
0.95	0.92	0.95	0.00208397
0.95	0.95	0.95	-0.0031614
0.95	0.89	0.895455	-0.0027012
0.95	0.92	0.95	-0.0160264
0.89	0.86	0.868182	-0.00705658
0.95	0.92	0.95	0.00962029
0.8	0.77	0.922727	-0.00568325
0.92	0.92	0.868182	0.0153924
0.95	0.92	0.95	-0.00161481
0.95	0.95	0.95	-0.0114583
0.65	0.86	0.895455	-0.029016
0.92	0.95	0.95	0.013387
0.95	0.92	0.95	-0.00931813
0.95	0.95	0.95	0.00802965
0.65	0.8	0.868182	-0.00317474
0.95	0.95	0.95	-0.00232816
0.89	0.95	0.95	-0.0095442
0.74	0.95	0.95	0.00293009
0.74	0.92	0.95	-0.0122493
0.95	0.95	0.95	0.00711544
0.95	0.95	0.95	0.00558029
0.95	0.92	0.95	0.00490011
0.86	0.95	0.95	0.00942969
0.68	0.8	0.95	-0.0106538
0.95	0.92	0.95	0.0069924
0.86	0.95	0.95	0.00662658
0.95	0.95	0.95	0.0270992
0.89	0.89	0.95	0.0013112
0.95	0.89	0.922727	0.0167215
0.92	0.95	0.95	0.00255907
0.65	0.86	0.95	0.00865542
0.92	0.89	0.95	0.0107041
0.92	0.89	0.95	0.00860706
0.89	0.95	0.95	0.0193281
0.95	0.95	0.95	0.0136964
0.95	0.95	0.95	0.0179013
0.95	0.89	0.95	-0.00341654
0.92	0.86	0.95	-0.0118784
0.77	0.89	0.95	-0.0100519
0.95	0.95	0.95	0.0172837
0.89	0.92	0.922727	0.00294627
0.95	0.89	0.95	0.0124276
0.95	0.83	0.95	0.00621319
0.89	0.95	0.95	-0.000110361
0.95	0.83	0.95	-0.00980181
0.92	0.89	0.95	-0.00763645
0.95	0.92	0.95	-0.000352746
0.92	0.92	0.95	-0.0203564
0.95	0.95	0.95	-0.00502557
0.95	0.83	0.95	0.00239176
0.95	0.92	0.95	0.0197792
0.95	0.92	0.95	0.0127038
0.95	0.89	0.922727	-0.017302
0.95	0.95	0.95	0.0190388
0.95	0.95	0.95	0.00399352
0.95	0.86	0.95	0.00661577
0.95	0.95	0.95	-0.0250035
0.95	0.92	0.95	0.00828114
0.95	0.95	0.95	0.00930037
0.95	0.95	0.95	-0.0086134
0.95	0.92	0.95	0.0133646
0.92	0.92	0.95	0.0209052
0.95	0.95	0.95	0.00287699
0.95	0.92	0.95	0.0192279
0.95	0.95	0.95	-0.0178121
0.95	0.92	0.95	0.0238894
0.95	0.92	0.95	0.0247647
0.95	0.86	0.95	0.0195434
0.95	0.92	0.95	-0.0230834
0.95	0.89	0.95	0.00204925
0.74	0.92	0.95	0.00551172
0.95	0.92	0.95	0.000284644
0.95	0.86	0.95	0.0122541
0.95	0.89	0.95	-0.0203459
0.95	0.95	0.95	0.0224508
0.95	0.92	0.95	0.0242509
0.95	0.95	0.95	0.0136797
0.92	0.92	0.95	0.023193
0.95	0.89	0.95	-0.0257597
0.95	0.89	0.95	-0.032838
0.92	0.92	0.95	-0.00480498
0.95	0.86	0.95	-0.0382353
0.95	0.92	0.95	0.0105551
0.95	0.89	0.922727	-0.0140212
0.95	0.92	0.95	0.0250746
0.89	0.89	0.95	-0.0122757
0.95	0.95	0.95	0.0024907
0.95	0.95	0.95	0.0129168
0.95	0.95	0.95	0.0165437
0.92	0.89	0.95	-0.0117554
0.92	0.92	0.95	0.00737806
0.95	0.83	0.95	-0.00180694
0.95	0.92	0.95	-0.0160495
0.95	0.83	0.95	0.00168758
0.95	0.95	0.95	-0.00337062
0.95	0.95	0.95	0.011289
0.95	0.92	0.95	0.0262182
0.95	0.92	0.95	0.0299898
0.95	0.92	0.95	0.0183049
0.95	0.83	0.95	-0.0345183
0.95	0.92	0.95	0.026139
0.95	0.95	0.95	0.00814071
0.92	0.95	0.95	0.0217548
0.83	0.92	0.95	0.0168895
0.95	0.95	0.95	-0.00520902
0.95	0.83	0.95	-0.0108018
0.92	0.92	0.95	0.0255697
0.83	0.95	0.95	-0.00550646
0.95	0.92	0.95	-0.00929181
0.92	0.92	0.95	0.00400161
0.95	0.89	0.95	0.00329156
0.89	0.89	0.95	0.00835827
0.95	0.95	0.95	0.0142212
0.95	0.86	0.95	0.0266687
0.95	0.92	0.95	-0.00538035
0.92	0.92	0.95	0.00397565
0.89	0.89	0.95	0.00735917
0.95	0.86	0.95	0.0248211
0.92	0.95	0.95	0.0115737
0.95	0.92	0.922727	0.00149708
0.89	0.89	0.95	0.00419147
0.95	0.95	0.95	0.0199831
0.95	0.89	0.95	0.014641
0.95	0.92	0.95	0.0241813
0.95	0.95	0.95	0.0148845
0.95	0.95	0.95	-0.00169714
0.95	0.92	0.95	-0.00626819
0.95	0.89	0.95	0.00444807
0.92	0.83	0.95	-0.00545181
0.95	0.92	0.95	0.000391466
0.95	0.92	0.95	0.00492705
0.92	0.5	0.95	-0.0304338
0.95	0.92	0.95	0.00160272
0.95	0.95	0.95	0.016413
0.8	0.83	0.95	0.0245207
0.95	0.83	0.95	-0.00303493
0.95	0.86	0.95	-0.00291891
0.95	0.83	0.95	0.00296455
0.8	0.86	0.895455	-0.0215271
0.95	0.86	0.895455	-0.00927336
0.95	0.95	0.95	-0.000381598
0.95	0.89	0.95	-0.00443731
0.86	0.86	0.95	0.00577896
0.86	0.92	0.95	-0.0065668
0.95	0.8	0.95	-0.00238934
0.95	0.92	0.95	0.0231802
0.95	0.95	0.95	0.0138101
0.92	0.92	0.95	0.0181337
0.95	0.89	0.95	0.01693
0.95	0.92	0.95	0.0197613
0.95	0.83	0.95	-0.035331
0.86	0.92	0.95	-0.00958158
0.95	0.89	0.95	-0.0143941
0.95	0.92	0.95	0.020213
0.95	0.95	0.95	-0.00313705
0.95	0.89	0.95	-0.000903567
0.92	0.89	0.95	0.00536431
0.95	0.89	0.95	-0.00349845
0.92	0.89	0.95	-0.0038269
0.95	0.89	0.95	0.00146082
0.89	0.89	0.95	-0.0107177
0.92	0.92	0.95	-0.00500877
0.89	0.92	0.922727	-0.00118186
0.83	0.92	0.95	-0.00201209
0.95	0.95	0.95	0.0193513
0.95	0.89	0.95	0.0124916
0.89	0.92	0.95	-0.00683258
0.89	0.92	0.95	0.00251516
0.92	0.95	0.95	-0.0149983
0.86	0.89	0.95	-0.0104691
0.92	0.89	0.95	-0.00800639
0.95	0.89	0.95	0.0124413
0.95	0.89	0.95	0.0164998
0.89	0.86	0.95	-0.00739575
0.95	0.89	0.95	0.012204
0.86	0.83	0.95	-0.00888987
0.95	0.89	0.95	0.0199576
0.95	0.92	0.95	0.0179084
0.95	0.89	0.95	0.00274146
0.95	0.86	0.95	0.00515226
0.95	0.95	0.95	-0.0165821
0.89	0.89	0.95	0.00676459
0.92	0.83	0.95	-0.0173954
0.83	0.89	0.922727	-0.00128914
0.83	0.8	0.95	-0.00940643
0.95	0.92	0.95	0.00807358
0.8	0.83	0.95	0.00668856
0.89	0.83	0.95	0.00221753
0.95	0.92	0.95	0.00212686
0.95	0.92	0.95	-0.0186829
0.86	0.95	0.95	0.0132487
0.95	0.89	0.95	0.0230682
0.95	0.92	0.95	0.00923492
0.95	0.83	0.95	0.0120165
0.89	0.86	0.95	0.0166682
0.95	0.92	0.95	-0.00260868
0.8	0.95	0.95	0.0102453
0.89	0.92	0.95	0.00179233
0.83	0.59	0.95	-0.0350809
0.95	0.68	0.95	-0.0195219
0.89	0.86	0.95	-0.0150175
0.92	0.95	0.95	-0.00948033
0.89	0.95	0.895455	0.0226958
0.95	0.89	0.95	-0.00451235
0.92	0.68	0.95	-0.0181893
0.95	0.86	0.95	-0.0237926
0.95	0.68	0.95	-0.0095704
0.95	0.83	0.95	-0.0139341
0.95	0.65	0.95	-0.0230788
0.92	0.8	0.95	-0.0248648
0.95	0.86	0.95	-0.0290582
0.89	0.71	0.95	-0.0384606
0.95	0.65	0.95	-0.0352382
0.95	0.8	0.95	-0.0142182
0.92	0.59	0.95	-0.036911
0.95	0.74	0.922727	-0.0411623
0.95	0.68	0.95	-0.0350561
0.92	0.56	0.95	-0.036029
0.86	0.68	0.95	-0.0396401
0.95	0.83	0.95	-0.0304358
0.92	0.92	0.95	-0.0256989
0.95	0.71	0.95	-0.0247886
0.86	0.83	0.95	-0.0329931
0.95	0.8	0.95	-0.0236387
0.89	0.53	0.95	-0.0326323
0.95	0.77	0.95	-0.028842
0.86	0.8	0.95	-0.0224796
0.92	0.71	0.95	-0.0319775
0.89	0.62	0.95	-0.0246112
0.95	0.83	0.922727	-0.0324395
0.92	0.65	0.95	-0.0237342
0.89	0.65	0.95	-0.0256234
0.83	0.68	0.95	-0.0339326
0.83	0.65	0.95	-0.031583
0.92	0.65	0.95	-0.033531
0.95	0.92	0.95	0.0096971
0.89	0.53	0.895455	-0.0351468
0.77	0.77	0.95	-0.0232681
0.95	0.8	0.95	-0.0307273
0.89	0.89	0.95	-0.0348523
0.95	0.74	0.95	-0.0237799
0.95	0.92	0.95	-0.025953
0.83	0.62	0.95	-0.0318685
0.92	0.86	0.895455	-0.0265657
0.95	0.92	0.95	-0.0234902
0.95	0.71	0.95	-0.0324221
0.92	0.77	0.95	-0.025962
0.92	0.83	0.95	-0.039991
0.95	0.65	0.95	-0.0306708
0.86	0.77	0.95	-0.027918
0.89	0.83	0.95	-0.0278112
0.95	0.92	0.95	-0.0309278
0.95	0.71	0.95	-0.0373333
0.95	0.77	0.95	-0.0207299
0.8	0.89	0.922727	-0.0272649
0.95	0.92	0.95	0.0232485
0.74	0.71	0.95	-0.0293722
0.86	0.86	0.95	-0.0243115
0.95	0.68	0.922727	-0.0398173
0.92	0.53	0.95	-0.0229726
0.86	0.65	0.95	-0.023156
0.89	0.71	0.95	-0.031915
0.92	0.77	0.95	-0.0203936
0.95	0.59	0.95	-0.0242729
0.92	0.53	0.95	-0.0265984
0.95	0.77	0.922727	-0.0274374
0.95	0.77	0.95	-0.0383632
0.95	0.5	0.95	-0.0287327
0.95	0.77	0.95	-0.0208529
0.89	0.71	0.95	-0.033754
0.89	0.74	0.95	-0.0295912
0.92	0.8	0.95	-0.0243629
0.92	0.74	0.95	-0.021584
0.92	0.74	0.95	-0.0280829
0.95	0.77	0.95	-0.0336781
0.95	0.74	0.95	-0.024183
0.92	0.77	0.95	-0.0316675
0.95	0.71	0.95	-0.027186
0.95	0.8	0.95	-0.0252067
0.95	0.68	0.95	-0.0153522
0.95	0.59	0.95	-0.0344438
0.95	0.8	0.95	-0.0210525
0.95	0.74	0.95	-0.0271182
0.95	0.83	0.95	-0.0257534
0.86	0.74	0.95	-0.0293847
0.83	0.74	0.95	-0.0336754
0.86	0.65	0.95	-0.0326459
0.92	0.77	0.922727	-0.0266184
0.95	0.68	0.95	-0.0321018
0.77	0.53	0.95	-0.027874
0.95	0.59	0.922727	-0.0200251
0.95	0.86	0.95	-0.0281277
0.95	0.86	0.95	-0.0243458
0.95	0.62	0.95	-0.035942
0.95	0.68	0.95	-0.0500106
0.95	0.71	0.95	-0.027498
0.95	0.74	0.95	-0.0363064
0.92	0.62	0.95	-0.0350329
0.95	0.74	0.95	-0.0246943
0.95	0.83	0.95	-0.0160205
0.95	0.83	0.95	-0.0321624
0.86	0.65	0.95	-0.0307459
0.92	0.68	0.95	-0.0318955
0.95	0.62	0.95	-0.0277541
0.95	0.71	0.95	-0.025482
0.95	0.77	0.95	-0.0359106
0.92	0.68	0.95	-0.0283258
0.95	0.74	0.95	-0.0329934
0.95	0.83	0.95	-0.0313646
0.95	0.8	0.95	-0.0271501
0.95	0.89	0.95	-0.0296045
0.95	0.65	0.95	-0.0304537
0.95	0.8	0.95	-0.00440841
0.89	0.77	0.922727	-0.0228135
0.92	0.71	0.95	-0.0341909
0.92	0.89	0.95	-0.0269374
0.95	0.86	0.95	-0.026756
0.92	0.8	0.95	-0.0292178
0.95	0.89	0.95	-0.0301796
0.95	0.89	0.95	-0.0284441
0.95	0.74	0.95	-0.0284764
0.95	0.74	0.95	-0.0249857
0.95	0.8	0.95	-0.0166727
0.89	0.83	0.95	-0.0279702
0.95	0.65	0.95	-0.0350142
0.86	0.86	0.95	-0.0276162
0.89	0.74	0.95	-0.0236148
0.89	0.65	0.922727	-0.025021
0.95	0.95	0.95	0.00482902
0.95	0.86	0.95	-0.0172936
0.95	0.65	0.95	-0.0229682
0.89	0.92	0.95	-0.0273494
0.95	0.89	0.95	-0.0264283
0.92	0.71	0.95	-0.0264351
0.95	0.68	0.95	-0.0353676
0.95	0.71	0.95	-0.0348188
0.95	0.44	0.95	-0.0425854
0.95	0.65	0.95	-0.0441674
0.89	0.83	0.95	-0.0235431
0.92	0.53	0.922727	-0.0341595
0.95	0.71	0.95	-0.0290979
0.95	0.8	0.95	-0.0310633
0.95	0.83	0.95	-0.029876
0.95	0.86	0.922727	-0.0316408
0.92	0.59	0.95	-0.030997
0.95	0.8	0.95	-0.0181094
0.95	0.86	0.95	-0.0313321
0.89	0.62	0.95	-0.045696
0.95	0.77	0.95	-0.0306539
0.95	0.8	0.95	-0.0271559
0.95	0.74	0.95	-0.0257451
0.95	0.8	0.95	-0.0222961
0.95	0.77	0.95	-0.0258401
0.95	0.8	0.95	-0.0277736
0.86	0.86	0.95	-0.0176896
0.95	0.62	0.95	-0.0289052
0.92	0.77	0.95	-0.0365756
0.95	0.65	0.95	-0.0263636
0.95	0.68	0.95	-0.0292654
0.86	0.83	0.95	-0.0241621
0.95	0.86	0.95	-0.0318316
0.95	0.56	0.95	-0.0157284
0.95	0.83	0.95	-0.027242
0.95	0.74	0.95	-0.0324823
0.95	0.74	0.95	-0.0348175
0.89	0.77	0.95	-0.0206584
0.95	0.44	0.95	-0.0494323
0.92	0.68	0.95	-0.0330192
0.95	0.83	0.95	-0.0391892
0.89	0.8	0.95	-0.0252642
0.95	0.53	0.95	-0.0306567
0.95	0.68	0.95	-0.0282871
0.95	0.95	0.95	-0.0311531
0.95	0.53	0.95	-0.0354499
0.95	0.86	0.95	-0.0239765
0.95	0.68	0.95	-0.0309273
0.77	0.83	0.813636	-0.0136249
0.95	0.68	0.95	-0.0351515
0.92	0.62	0.95	-0.0301476
0.89	0.62	0.95	-0.0240433
0.95	0.8	0.95	-0.0282115
0.95	0.86	0.95	-0.0236877
0.95	0.92	0.922727	-0.0340939
0.86	0.83	0.95	-0.0315623
0.95	0.71	0.95	-0.0268879
0.95	0.71	0.95	-0.0336115
0.95	0.74	0.95	-0.0313752
0.95	0.95	0.95	-0.0299157
0.95	0.65	0.95	-0.0329774
0.92	0.62	0.95	-0.0349085
0.95	0.77	0.95	-0.0315958
0.95	0.71	0.95	-0.0283774
0.92	0.89	0.922727	-0.0353519
0.95	0.77	0.95	-0.0333994
0.95	0.8	0.95	-0.0316033
0.95	0.71	0.95	-0.0332918
0.92	0.74	0.95	-0.0299618
0.95	0.68	0.95	-0.0190803
0.95	0.71	0.95	-0.0330262
0.95	0.8	0.95	-0.0343278
0.95	0.71	0.95	-0.0321114
0.8	0.5	0.759091	-0.0451106
0.95	0.68	0.95	-0.032716
0.95	0.8	0.95	-0.0288357
0.95	0.89	0.95	-0.0311665
0.95	0.77	0.95	-0.0387038
0.95	0.86	0.95	-0.022784
0.92	0.86	0.95	0.000420516
0.95	0.86	0.95	-0.030256
0.95	0.92	0.95	0.0354177
0.83	0.92	0.95	0.029134
0.8	0.92	0.95	-0.00391779
0.95	0.92	0.95	0.0206791
0.95	0.89	0.95	0.0057444
0.95	0.86	0.95	-0.00714092
0.89	0.86	0.95	-0.00696125
0.95	0.95	0.95	-0.00384031
0.92	0.95	0.95	-0.0299467
0.95	0.92	0.95	-0.0269153
0.92	0.74	0.95	-0.0401305
0.89	0.92	0.95	-0.0404137
0.95	0.89	0.95	-0.0193755
0.89	0.95	0.95	-0.0330786
0.89	0.83	0.95	-0.0363025
0.89	0.89	0.95	-0.0242269
0.95	0.83	0.95	-0.0376331
0.86	0.86	0.95	-0.0173487
0.89	0.92	0.95	-0.0107483
0.95	0.89	0.95	0.00508534
0.92	0.92	0.95	-0.0111055
0.89	0.89	0.95	-0.00837072
0.92	0.95	0.95	-0.0198615
0.95	0.95	0.95	0.00677575
0.95	0.92	0.95	0.00633121
0.95	0.92	0.95	-0.00188296
0.95	0.95	0.95	0.0136455
0.95	0.89	0.95	0.0164201
0.92	0.89	0.95	0.000578191
0.92	0.86	0.95	0.00948032
0.86	0.95	0.95	0.0236661
0.89	0.92	0.95	-0.00573507
0.95	0.95	0.95	0.00874492
0.95	0.95	0.95	0.0113442
0.92	0.95	0.95	0.0125449
0.92	0.89	0.95	-0.00372386
0.92	0.83	0.95	-0.0166449
0.95	0.92	0.95	0.0214209
0.95	0.89	0.95	-0.0210797
0.95	0.89	0.95	0.00713747
0.95	0.89	0.922727	-0.00859063
0.95	0.89	0.95	-0.00918846
0.95	0.86	0.95	-0.0199184
0.95	0.83	0.95	-0.0123033
0.95	0.92	0.95	0.00414837
0.95	0.86	0.95	-0.00151783
0.95	0.92	0.95	0.00475322
0.95	0.83	0.95	-0.0072247
0.95	0.92	0.95	-0.0119677
0.95	0.86	0.95	0.00247604
0.89	0.95	0.95	0.0214841
0.8	0.92	0.895455	-0.0147171
0.95	0.92	0.95	0.0103308
0.89	0.86	0.922727	-0.0203819
0.89	0.92	0.95	-0.00232872
0.95	0.92	0.95	0.0266324
0.92	0.92	0.95	-0.00356796
0.95	0.83	0.95	0.00215865
0.95	0.89	0.95	-0.0222422
0.95	0.86	0.95	0.00954527
0.95	0.89	0.95	0.00901209
0.95	0.92	0.95	-0.00724078
0.95	0.86	0.95	-0.00208061
0.92	0.95	0.95	0.0141834
0.92	0.89	0.95	-0.0299123
0.62	0.74	0.95	-0.01545
0.8	0.89	0.95	0.0161954
0.89	0.92	0.95	-0.014963
0.92	0.86	0.95	-0.00519959
0.92	0.83	0.95	0.000770806
0.95	0.95	0.95	0.0158542
0.95	0.89	0.95	0.0112963
0.95	0.86	0.95	0.00358629
0.92	0.89	0.95	-0.00927257
0.86	0.92	0.95	-0.016937
0.95	0.95	0.95	0.00370866
0.95	0.95	0.95	0.00703532
0.95	0.92	0.95	0.0233059
0.95	0.95	0.95	-0.02447
0.95	0.86	0.95	-0.00598652
0.95	0.89	0.95	-0.0126329
0.95	0.92	0.95	0.00613831
0.95	0.92	0.95	-0.0138518
0.95	0.86	0.95	-0.00996926
0.95	0.92	0.95	-0.00210488
0.95	0.89	0.95	-0.00442695
0.83	0.89	0.95	0.0190936
0.95	0.89	0.95	0.0231784
0.95	0.8	0.95	8.39267e-05
0.95	0.86	0.95	0.0202052
0.92	0.92	0.95	0.00306051
0.95	0.95	0.95	0.00551251
0.92	0.89	0.95	0.0108588
0.8	0.92	0.95	0.00409377
0.95	0.95	0.95	0.00357742
0.86	0.77	0.95	0.00445571
0.95	0.89	0.95	-0.000232893
0.95	0.95	0.95	0.0250512
0.95	0.89	0.95	0.0249057
0.95	0.89	0.95	0.0103739
0.92	0.92	0.922727	-0.00945322
0.92	0.89	0.895455	-0.0123283
0.95	0.92	0.95	-0.0100747
0.95	0.92	0.95	0.0182547
0.89	0.92	0.95	0.0234132
0.95	0.89	0.95	0.0106532
0.86	0.92	0.95	0.022994
0.95	0.89	0.95	-0.0135155
0.95	0.92	0.95	0.02115
0.95	0.89	0.95	0.00114893
0.95	0.95	0.95	0.0168085
0.92	0.92	0.95	0.0190106
0.92	0.89	0.95	-0.000665291
0.83	0.89	0.95	-0.000849364
0.95	0.95	0.95	0.00740808
0.95	0.86	0.95	-0.0098481
0.95	0.89	0.95	-0.00114947
0.95	0.86	0.95	-0.00158626
0.95	0.95	0.95	0.00647404
0.83	0.8	0.95	0.0135917
0.74	0.89	0.95	-0.00365735
0.95	0.95	0.95	0.00276431
0.95	0.92	0.895455	0.0259197
0.95	0.89	0.95	0.0211182
0.86	0.89	0.95	0.0101273
0.86	0.89	0.95	0.0031646
0.92	0.86	0.95	0.00217605
0.95	0.95	0.95	-0.000576437
0.8	0.95	0.95	-0.0141987
0.95	0.89	0.95	-0.00362051
0.89	0.86	0.95	-0.00668988
0.83	0.89	0.95	0.010742
0.95	0.83	0.95	-0.0324086
0.95	0.83	0.95	-0.0152063
0.95	0.86	0.95	0.00805104
0.95	0.83	0.95	0.0275699
0.95	0.92	0.95	-0.000450937
0.89	0.89	0.95	0.0233501
0.95	0.83	0.95	0.0191445
0.95	0.8	0.95	0.00223213
0.95	0.92	0.95	-0.00822628
0.95	0.83	0.95	0.00024509
0.77	0.77	0.95	0.000954793
0.89	0.89	0.95	0.00358456
0.95	0.89	0.922727	0.0174926
0.95	0.86	0.95	0.0131939
0.95	0.86	0.95	-0.0245925
0.95	0.86	0.95	0.0111304
0.95	0.92	0.95	0.00109813
0.95	0.86	0.95	-0.0125871
0.95	0.92	0.95	0.0176294
0.95	0.92	0.95	0.00726782
0.95	0.89	0.95	-0.00408249
0.95	0.89	0.95	-0.00483182
0.95	0.86	0.95	0.0205183
0.95	0.89	0.95	-0.0125195
0.92	0.89	0.95	-0.00249647
0.92	0.89	0.95	-0.0126138
0.95	0.92	0.95	0.00483473
0.95	0.92	0.95	-0.00249536
0.92	0.92	0.922727	0.00417876
0.95	0.89	0.95	0.0141219
0.95	0.92	0.95	0.0231378
0.89	0.95	0.95	0.0102173
0.95	0.92	0.95	-0.00348603
0.95	0.92	0.95	0.00762497
0.89	0.8	0.95	0.0115046
0.89	0.95	0.95	0.0111745
0.89	0.86	0.95	0.00180975
0.92	0.86	0.95	-0.0233231
0.95	0.83	0.95	-0.00448838
0.95	0.95	0.95	0.0123725
0.83	0.92	0.95	-0.0093467
0.95	0.92	0.95	-0.00263348
0.95	0.92	0.95	0.010194
0.89	0.86	0.95	0.00414864
0.95	0.92	0.95	-0.0184558
0.95	0.92	0.95	0.0199694
0.89	0.92	0.95	-0.0156514
0.92	0.95	0.922727	-0.0028428
0.95	0.92	0.95	-0.043493
0.8	0.86	0.95	0.0178172
0.95	0.92	0.95	-0.000673907
0.71	0.92	0.922727	0.0233348
0.89	0.95	0.840909	-0.00240268
0.62	0.95	0.95	-0.000166749
0.89	0.86	0.95	-0.0341771
0.71	0.89	0.922727	-0.00753651
0.95	0.86	0.95	0.013391
0.92	0.92	0.95	0.0187221
0.95	0.74	0.840909	0.00510008
0.95	0.8	0.95	-0.0235167
0.86	0.95	0.95	0.00468606
0.95	0.89	0.95	0.0175693
0.95	0.8	0.95	0.0235511
0.95	0.92	0.95	0.00911334
0.95	0.89	0.95	0.00873227
0.95	0.95	0.95	-0.00843192
0.95	0.95	0.95	0.0239643
0.95	0.92	0.95	-0.000781858
0.71	0.92	0.95	0.0295181
0.95	0.92	0.95	0.000946977
0.92	0.95	0.95	0.0200191
0.92	0.95	0.895455	-0.00166257
0.86	0.83	0.95	-0.00311944
0.95	0.95	0.95	0.0270899
0.95	0.83	0.95	-0.00374442
0.17	0.83	0.868182	-0.00116315
0.95	0.95	0.95	-0.0026108
0.95	0.92	0.95	-0.02103
0.95	0.95	0.95	-0.0122313
0.95	0.74	0.95	-0.0166863
0.95	0.92	0.95	-0.00729921
0.95	0.89	0.95	-0.00531968
0.95	0.83	0.95	0.0228824
0.92	0.89	0.95	-0.00226065
0.83	0.92	0.95	0.0142077
0.8	0.89	0.95	-0.00207601
0.92	0.83	0.922727	0.00119814
0.92	0.86	0.95	0.00396088
0.95	0.86	0.95	0.0245533
0.8	0.83	0.95	0.00613668
0.95	0.86	0.95	0.00032426
0.95	0.92	0.95	0.00442847
0.95	0.95	0.95	0.0095085
0.95	0.92	0.95	0.0189364
0.92	0.83	0.95	-0.0148899
0.95	0.92	0.95	0.00730231
0.95	0.92	0.95	0.00659421
0.77	0.83	0.95	0.0022939
0.95	0.86	0.95	-0.00713907
0.95	0.89	0.95	0.0149387
0.95	0.86	0.95	0.000750329
0.92	0.86	0.868182	-0.0315713
0.95	0.92	0.95	-0.00159936
0.95	0.92	0.95	0.0103209
0.95	0.89	0.95	0.0129326
0.95	0.86	0.95	-0.00625669
0.83	0.89	0.95	0.00221479
0.95	0.89	0.95	0.0196045
0.95	0.89	0.95	-0.00609412
0.83	0.95	0.95	0.00441289
0.95	0.83	0.95	-0.00372718
0.77	0.83	0.95	0.0128939
0.92	0.68	0.95	-0.0103364
0.92	0.86	0.95	0.000506926
0.92	0.83	0.95	-0.0149955
0.95	0.89	0.95	0.0010913
0.89	0.89	0.95	-0.00324549
0.95	0.92	0.95	-0.00503037
0.95	0.95	0.95	0.0115549
0.92	0.95	0.95	0.00359591
0.89	0.95	0.95	0.0024017
0.77	0.95	0.922727	0.0160551
0.95	0.95	0.95	0.0155165
0.95	0.92	0.95	-0.00467616
0.95	0.95	0.95	0.0112876
0.95	0.95	0.95	0.0198163
0.95	0.95	0.95	0.019475
0.83	0.95	0.922727	0.0161433
0.83	0.95	0.95	0.0117671
0.86	0.95	0.95	0.0134153
0.89	0.95	0.95	0.0111438
0.95	0.95	0.895455	0.014194
0.92	0.89	0.95	-0.0255047
0.83	0.92	0.922727	-0.010607
0.95	0.95	0.95	-0.00208273
0.8	0.95	0.186364	0.00665895
0.95	0.95	0.95	0.00552505
0.92	0.95	0.95	0.00286657
0.95	0.95	0.95	-0.00750437
0.71	0.95	0.95	-0.00864878
0.89	0.86	0.95	-0.00433511
0.77	0.89	0.95	-0.0137933
0.92	0.92	0.95	0.00665545
0.92	0.95	0.95	-0.00292413
0.89	0.95	0.95	0.0133847
0.95	0.92	0.95	0.00667987
0.89	0.92	0.95	0.0184707
0.95	0.86	0.95	0.0175
0.95	0.92	0.95	0.00407691
0.92	0.92	0.95	0.00281417
0.92	0.95	0.95	0.0228691
0.89	0.92	0.922727	-0.00566035
0.95	0.95	0.95	-0.00629038
0.89	0.95	0.95	0.00508516
0.95	0.92	0.95	0.0117384
0.89	0.95	0.922727	0.0146263
0.89	0.95	0.95	0.0142224
0.95	0.92	0.95	0.00177312
0.83	0.89	0.95	0.00262786
0.95	0.92	0.95	-0.000364386
0.95	0.95	0.95	-0.0079885
0.95	0.92	0.868182	0.0115692
0.95	0.92	0.95	0.0197916
0.95	0.95	0.95	0.00869172
0.95	0.95	0.95	0.0223042
0.95	0.95	0.95	0.0100766
0.95	0.95	0.95	0.0144404
0.95	0.89	0.95	-0.00249758
0.95	0.95	0.95	0.00726101
0.95	0.8	0.95	-0.0206685
0.92	0.92	0.95	-0.0175247
0.92	0.8	0.95	-0.00841194
0.83	0.83	0.95	0.00547842
0.92	0.95	0.95	0.0103096
0.95	0.95	0.95	0.00365125
0.95	0.95	0.95	0.0226387
0.95	0.95	0.95	0.0159242
0.95	0.92	0.95	0.0082342
0.89	0.86	0.95	-0.00457168
0.92	0.92	0.95	-0.00405712
0.95	0.95	0.95	0.0175392
0.95	0.92	0.95	-0.00677393
0.95	0.95	0.95	0.0173256
0.95	0.92	0.95	0.00396756
0.92	0.95	0.95	-0.00560317
0.92	0.95	0.95	0.0216682
0.95	0.95	0.95	0.000203964
0.8	0.95	0.95	-0.0109376
0.86	0.92	0.95	-0.00487019
0.86	0.95	0.95	0.0160929
0.86	0.95	0.95	0.00807954
0.86	0.95	0.95	0.00140744
0.86	0.83	0.95	-0.0241533
0.95	0.95	0.95	-0.00104607
0.83	0.95	0.95	0.00924269
0.95	0.86	0.95	0.0267346
0.86	0.92	0.95	0.00872244
0.95	0.92	0.95	0.00789697
0.95	0.92	0.95	0.00918761
0.95	0.86	0.95	0.0030184
0.89	0.92	0.895455	0.00773111
0.8	0.95	0.95	-0.00169219
0.95	0.86	0.95	-0.000327242
0.95	0.92	0.95	-0.00773539
0.95	0.89	0.95	0.00970726
0.95	0.95	0.95	0.0205326
0.77	0.92	0.95	0.0143635
0.95	0.92	0.95	0.00244311
0.74	0.8	0.813636	-0.0169043
0.89	0.92	0.95	-0.0131168
0.95	0.92	0.95	-0.00193706
0.89	0.92	0.95	-0.0120433
0.95	0.86	0.95	0.0200355
0.95	0.95	0.95	0.0177161
0.95	0.89	0.95	0.0146609
0.95	0.92	0.95	-0.00214975
0.95	0.89	0.95	0.00133441
0.95	0.86	0.95	0.00182689
0.92	0.89	0.95	-0.0160026
0.95	0.86	0.95	-0.00265288
0.77	0.89	0.95	-0.00703763
0.56	0.92	0.95	-0.000565895
0.83	0.89	0.95	-0.0121385
0.95	0.92	0.95	-0.0119381
0.74	0.92	0.95	0.0130326
0.74	0.86	0.95	0.00449092
0.95	0.89	0.95	0.010813
0.95	0.74	0.95	-0.0274959
0.86	0.92	0.95	-0.00226183
0.95	0.86	0.95	-0.00962256
0.95	0.83	0.95	-0.0101371
0.95	0.86	0.95	-0.00911518
0.95	0.86	0.95	0.0014708
0.95	0.92	0.95	0.00540087
0.92	0.89	0.95	-0.00218459
0.95	0.92	0.95	-0.01282
0.92	0.89	0.95	0.00746079
0.95	0.89	0.95	-0.0171852
0.95	0.95	0.95	-0.0102701
0.53	0.92	0.95	0.00934204
0.95	0.92	0.95	0.00192092
0.95	0.89	0.95	0.00707641
0.95	0.95	0.95	2.38793e-05
0.95	0.92	0.95	-0.00171109
0.95	0.89	0.95	-0.00409614
0.8	0.8	0.922727	0.00185088
0.95	0.92	0.95	0.00980534
0.95	0.83	0.95	-0.000710454
0.95	0.92	0.95	-0.00353249
0.95	0.92	0.95	-0.00268512
0.95	0.95	0.95	0.00022265
0.86	0.95	0.922727	-0.00663363
0.92	0.95	0.95	0.0131374
0.83	0.92	0.95	-0.014997
0.95	0.83	0.95	-0.00219204
0.95	0.95	0.95	-0.0165903
0.74	0.71	0.813636	-0.0147554
0.95	0.89	0.95	0.0068412
0.95	0.92	0.95	-0.00268546
0.92	0.83	0.95	0.0113703
0.95	0.89	0.95	0.00550841
0.95	0.8	0.95	-0.0313293
0.95	0.95	0.95	0.0038316
0.95	0.83	0.95	-0.012161
0.95	0.8	0.95	-0.00936641
0.95	0.92	0.95	0.00109
0.92	0.92	0.95	-0.00840652
0.95	0.74	0.95	-0.0219491
0.95	0.95	0.95	0.00397271
0.95	0.89	0.95	-0.00664527
0.95	0.95	0.95	-0.00477794
0.95	0.77	0.95	-0.00440081
0.95	0.92	0.95	0.000319219
0.95	0.92	0.95	0.00363836
0.95	0.89	0.95	-0.0115694
0.95	0.92	0.95	0.0167259
0.95	0.95	0.95	0.013293
0.89	0.89	0.95	-0.0206435
0.95	0.8	0.95	-0.00104819

## Sheet: Figure2c
Neuropsychiatric symptoms score	Cognitive status score	Functional ability score	MSE factor score
0.92	0.68	0.568182	-0.0729293
0.74	0.71	0.65	0.0622197
0.77	0.59	0.486364	0.0348473
0.95	0.47	0.295455	-0.0115671
0.77	0.62	0.459091	-0.0364767
0.77	0.68	0.922727	0.0470307
0.89	0.59	0.895455	0.0237612
0.77	0.71	0.622727	0.0150767
0.86	0.68	0.895455	0.00376848
0.38	0.5	0.186364	-0.0508655
0.95	0.68	0.895455	0.0356379
0.68	0.68	0.35	-0.00255443
0.92	0.59	0.677273	-0.0209889
0.95	0.83	0.759091	0.032924
0.8	0.74	0.840909	-0.00239337
0.68	0.65	0.840909	0.0343103
0.86	0.86	0.840909	0.0128767
0.89	0.77	0.895455	0.00391671
0.74	0.74	0.840909	-0.0555645
0.92	0.71	0.786364	-0.0486543
0.8	0.71	0.895455	0.0165579
0.95	0.92	0.895455	0.014792
0.71	0.56	0.486364	0.0477125
0.56	0.71	0.731818	-0.0451927
0.68	0.47	0.131818	-0.0166753
0.92	0.8	0.895455	-0.0179529
0.5	0.56	0.622727	-0.0513347
0.53	0.56	0.322727	-0.0595544
0.62	0.56	0.404545	-0.0338834
0.95	0.59	0.922727	-0.000229673
0.89	0.83	0.868182	-0.00720768
0.17	0.47	0.622727	-0.0815129
0.44	0.47	0.159091	-0.124838
0.26	0.65	0.268182	-0.0177567
0.95	0.8	0.868182	-0.0169394
0.86	0.89	0.895455	-0.0315653
0.89	0.77	0.840909	-0.051348
0.86	0.8	0.868182	-0.121538
0.89	0.8	0.786364	0.06165
0.77	0.77	0.786364	0.0320344
0.56	0.68	0.677273	-0.0824537
0.83	0.68	0.95	0.0321553
0.65	0.47	0.268182	0.0557924
0.89	0.56	0.895455	-0.00397312
0.92	0.86	0.895455	-0.0628545
0.83	0.83	0.840909	-0.00304513
0.71	0.8	0.322727	-0.0806381
0.83	0.53	0.65	-0.0521903
0.95	0.62	0.840909	-0.0438313
0.71	0.65	0.65	0.0632077
0.86	0.77	0.786364	-0.0616001
0.71	0.77	0.840909	-0.0198429
0.86	0.74	0.922727	0.0538178
0.83	0.5	0.704545	-0.0709888
0.56	0.68	0.895455	-0.0874509
0.77	0.77	0.813636	-0.0338316
0.89	0.71	0.759091	0.0109276
0.65	0.77	0.677273	0.0106952
0.59	0.74	0.731818	-0.0790674
0.92	0.62	0.731818	0.0634697
0.86	0.77	0.895455	-0.00881244
0.77	0.65	0.486364	-0.0010558
0.5	0.83	0.704545	-0.0729363
0.26	0.74	0.895455	-0.0358828
0.56	0.65	0.295455	0.00235991
0.77	0.74	0.813636	0.0316486
0.8	0.74	0.595455	-0.0286196
0.86	0.77	0.895455	-0.0561447
0.68	0.74	0.813636	0.0179176
0.59	0.77	0.786364	-0.00139477
0.59	0.65	0.731818	0.0319896
0.53	0.47	0.813636	-0.0392004
0.89	0.56	0.895455	0.0487093
0.65	0.56	0.240909	0.0142353
0.86	0.71	0.895455	0.0460703
0.95	0.77	0.895455	-0.0686052
0.74	0.53	0.568182	0.0296888
0.8	0.59	0.895455	-0.0144603
0.08	0.47	0.0772727	-0.0832604
0.8	0.86	0.840909	-0.0284945
0.65	0.77	0.840909	0.0523286
0.8	0.65	0.922727	0.0139803
0.95	0.5	0.568182	-0.124749
0.44	0.56	0.759091	-0.0528494
0.8	0.74	0.568182	0.0122076
0.38	0.59	0.186364	0.0602728
0.83	0.71	0.786364	0.0118486
0.71	0.71	0.65	-0.023119
0.62	0.65	0.868182	0.0138905
0.71	0.68	0.404545	0.049547
0.83	0.65	0.568182	-0.0632206
0.95	0.65	0.840909	-0.0424403
0.59	0.65	0.459091	0.0176208
0.53	0.5	0.459091	0.0175989
0.89	0.65	0.895455	0.0192042
0.62	0.65	0.786364	0.0472002
0.74	0.65	0.131818	-0.0346852
0.47	0.53	0.268182	0.0234008
0.65	0.65	0.704545	0.0449278
0.92	0.71	0.922727	-0.0927523
0.62	0.62	0.759091	0.0698693
0.83	0.62	0.813636	0.0220706
0.95	0.74	0.677273	0.0190057
0.95	0.86	0.95	-0.0136578
0.92	0.74	0.895455	0.00845485
0.89	0.8	0.95	0.00104145
0.8	0.47	0.677273	-0.0108815
0.68	0.74	0.759091	0.0177514
0.77	0.56	0.322727	-0.00261532
0.11	0.41	0.0772727	-0.0178824
0.86	0.77	0.895455	-0.00603382
0.8	0.77	0.95	0.0154214
0.23	0.47	0.05	0.049363
0.62	0.59	0.431818	0.003598
0.92	0.47	0.95	-0.0280427
0.95	0.38	0.513636	-0.0390169
0.68	0.65	0.0772727	-0.0294557
0.77	0.71	0.813636	-0.00159664
0.95	0.59	0.05	-0.0727079
0.89	0.65	0.868182	-0.00460829
0.62	0.77	0.240909	-0.022285
0.89	0.59	0.213636	-0.00283489
0.86	0.53	0.431818	0.0284559
0.56	0.65	0.513636	-0.0133459
0.83	0.53	0.895455	-0.0111679
0.95	0.68	0.895455	-0.0283328
0.95	0.74	0.05	-0.0350168
0.65	0.71	0.268182	-0.0267487
0.95	0.8	0.95	-0.00463677
0.86	0.38	0.786364	0.0452668
0.56	0.92	0.840909	0.00447932
0.68	0.92	0.759091	-0.0733907
0.95	0.53	0.840909	0.00238533
0.83	0.89	0.95	0.00392
0.68	0.59	0.786364	-0.0410856
0.86	0.53	0.404545	0.0249663
0.59	0.47	0.404545	0.0434338
0.68	0.65	0.704545	-0.0740394
0.89	0.35	0.459091	-0.0326672
0.92	0.77	0.759091	-0.0395068
0.86	0.32	0.131818	-0.052295
0.83	0.65	0.65	0.0327628
0.83	0.83	0.895455	0.0282777
0.62	0.65	0.677273	-0.0327049
0.77	0.86	0.95	-0.00415485
0.86	0.68	0.759091	0.0192272
0.5	0.23	0.159091	-0.0620195
0.65	0.2	0.268182	-0.0267944
0.77	0.83	0.540909	-0.0726709
0.86	0.23	0.05	0.0177924
0.71	0.53	0.05	0.0184234
0.56	0.77	0.595455	-0.0299482
0.95	0.53	0.622727	0.00491649
0.8	0.86	0.704545	0.0150278
0.95	0.68	0.759091	-0.0195087
0.95	0.71	0.95	-0.00793517
0.83	0.89	0.922727	0.0223146
0.92	0.77	0.922727	0.00542849
0.95	0.92	0.95	0.00541018
0.77	0.47	0.240909	-0.00662728
0.95	0.71	0.95	-0.0702005
0.95	0.86	0.95	-0.0313392
0.95	0.71	0.840909	-0.0359258
0.77	0.8	0.95	-0.0124869
0.8	0.74	0.05	0.0257685
0.95	0.86	0.95	0.0293895
0.83	0.74	0.95	-0.00594355
0.95	0.92	0.95	-0.0086033
0.95	0.89	0.95	0.0457756
0.65	0.59	0.922727	-0.0520023
0.89	0.89	0.95	0.0340177
0.74	0.95	0.95	-0.042514
0.86	0.71	0.786364	-0.0239833
0.89	0.65	0.786364	-0.0229777
0.89	0.92	0.95	-0.000435121
0.92	0.86	0.95	-0.00110704
0.95	0.62	0.868182	-0.0340967
0.38	0.65	0.540909	-0.0944136
0.89	0.83	0.95	0.00874042
0.83	0.89	0.895455	-0.0882809
0.86	0.92	0.922727	-0.0206277
0.89	0.83	0.95	-0.0157364
0.74	0.68	0.65	-0.0578064
0.77	0.32	0.731818	-0.0880346
0.68	0.56	0.840909	-0.0145542
0.95	0.86	0.813636	-0.0364839
0.95	0.74	0.95	-0.0454009
0.95	0.56	0.868182	-0.0188299
0.92	0.86	0.895455	0.0132388
0.89	0.95	0.95	0.0295052
0.95	0.77	0.922727	-0.0363731
0.86	0.71	0.622727	0.0207334
0.95	0.83	0.95	-0.0215857
0.92	0.95	0.922727	0.000831584
0.92	0.89	0.95	-0.00750961
0.74	0.59	0.486364	-0.0230875
0.29	0.53	0.459091	-0.0134843
0.71	0.92	0.540909	0.0413515
0.95	0.86	0.95	0.0438527
0.71	0.8	0.677273	0.015703
0.62	0.86	0.486364	-0.0533531
0.95	0.77	0.895455	-0.000696632
0.8	0.71	0.895455	0.0169114
0.62	0.74	0.677273	0.0164096
0.53	0.77	0.786364	0.0293718
0.5	0.8	0.295455	0.0135514
0.74	0.53	0.65	-0.0504297
0.71	0.8	0.868182	0.0353332
0.86	0.89	0.786364	0.0189195
0.95	0.8	0.922727	0.0269616
0.86	0.8	0.65	0.00517242
0.92	0.86	0.759091	0.0364999
0.56	0.71	0.459091	0.0459227
0.89	0.86	0.759091	0.0237681
0.65	0.71	0.922727	-0.0453553
0.77	0.83	0.568182	0.00834022
0.65	0.47	0.540909	-0.0223908
0.86	0.86	0.922727	-0.012892
0.62	0.86	0.922727	-0.0131175
0.89	0.59	0.677273	0.0113315
0.86	0.68	0.786364	-0.0172745
0.8	0.8	0.704545	0.0575332
0.74	0.47	0.186364	-0.0141585
0.62	0.53	0.322727	0.00656151
0.59	0.77	0.05	0.031149
0.86	0.83	0.840909	0.0268512
0.56	0.65	0.704545	-0.013096
0.77	0.77	0.486364	0.0492933
0.77	0.77	0.786364	-0.0094174
0.77	0.47	0.622727	-0.0118548
0.8	0.5	0.895455	-0.0280116
0.92	0.92	0.813636	-0.0553743
0.38	0.59	0.486364	-0.0386581
0.56	0.89	0.513636	-0.0114439
0.53	0.83	0.704545	0.0218193
0.95	0.89	0.786364	-0.0943334
0.95	0.77	0.868182	0.0078936
0.92	0.62	0.731818	0.0456617
0.77	0.62	0.759091	0.00728061
0.86	0.62	0.731818	-0.0229705
0.14	0.65	0.486364	-0.129442
0.89	0.86	0.786364	0.081795
0.95	0.86	0.868182	0.0625837
0.56	0.86	0.540909	0.0287674
0.92	0.8	0.786364	-0.0284508
0.26	0.59	0.240909	0.0463025
0.77	0.71	0.459091	0.0221774
0.95	0.56	0.677273	0.027114
0.74	0.74	0.786364	0.0577271
0.95	0.86	0.813636	-0.0123716
0.92	0.74	0.813636	0.00167092
0.71	0.65	0.731818	0.01876
0.86	0.83	0.786364	-0.0214198
0.95	0.74	0.759091	0.0195364
0.59	0.65	0.677273	-0.0199122
0.92	0.71	0.840909	-0.0120259
0.68	0.56	0.65	-0.0894114
0.89	0.71	0.759091	0.0519762
0.89	0.68	0.568182	0.053967
0.95	0.77	0.813636	0.0113231
0.44	0.59	0.540909	0.000816285
0.95	0.62	0.759091	0.016657
0.59	0.47	0.240909	-0.0149531
0.56	0.77	0.704545	-0.0227107
0.38	0.47	0.377273	-0.0515663
0.86	0.86	0.813636	0.0528165
0.68	0.56	0.704545	0.0224687
0.83	0.83	0.759091	0.0108988
0.62	0.83	0.786364	0.0478416
0.35	0.74	0.322727	-0.00846043
0.8	0.5	0.404545	0.0172977
0.95	0.59	0.786364	0.0344306
0.83	0.68	0.704545	0.0534592
0.41	0.56	0.595455	-0.0684071
0.47	0.47	0.35	0.0141333
0.89	0.71	0.786364	0.030188
0.68	0.83	0.704545	-0.076458
0.8	0.86	0.813636	0.0450152
0.89	0.53	0.677273	0.0109396
0.8	0.71	0.459091	0.0638615
0.95	0.5	0.622727	0.00684202
0.77	0.56	0.704545	-0.0293211
0.92	0.68	0.622727	0.011633
0.59	0.68	0.540909	-0.0223336
0.89	0.47	0.459091	-0.0677655
0.95	0.47	0.622727	-0.0256995
0.89	0.86	0.731818	-0.0076919
0.92	0.89	0.840909	-0.00286679
0.92	0.95	0.922727	0.0223313
0.71	0.62	0.377273	-0.00411146
0.59	0.71	0.595455	0.0364833
0.11	0.56	0.131818	-0.0284189
0.89	0.5	0.759091	-0.0257558
0.92	0.62	0.568182	-0.0522968
0.38	0.53	0.131818	-0.117944
0.8	0.56	0.65	-0.0112313
0.65	0.71	0.731818	-0.00191301
0.47	0.59	0.295455	0.0369426
0.8	0.65	0.459091	-0.016004
0.62	0.53	0.568182	0.0119264
0.83	0.65	0.759091	0.0224184
0.65	0.65	0.759091	0.0289847
0.5	0.47	0.186364	0.00351239
0.71	0.77	0.568182	0.0113058
0.77	0.71	0.540909	0.0313778
0.41	0.5	0.213636	0.0217263
0.89	0.71	0.922727	0.0327826
0.95	0.35	0.459091	-0.0590883
0.95	0.83	0.622727	-0.00482953
0.95	0.62	0.622727	-0.084516
0.77	0.47	0.486364	0.000127909
0.89	0.71	0.813636	-0.0578871
0.8	0.68	0.595455	-0.00590634
0.8	0.68	0.704545	0.0116765
0.95	0.86	0.840909	0.0199802
0.71	0.56	0.213636	-0.0232023
0.68	0.56	0.486364	0.00887646
0.89	0.65	0.65	0.0143805
0.77	0.71	0.65	-0.0316946
0.41	0.62	0.459091	-0.00541885
0.86	0.8	0.759091	-0.0148299
0.92	0.74	0.595455	0.00239733
0.92	0.77	0.459091	0.0154312
0.86	0.83	0.731818	-0.030738
0.89	0.71	0.159091	0.0649317
0.77	0.5	0.186364	-0.00761177
0.89	0.65	0.595455	0.0178021
0.92	0.71	0.677273	0.00795183
0.8	0.71	0.622727	0.00426854
0.8	0.65	0.404545	-0.0362471
0.86	0.47	0.159091	0.0328228
0.83	0.71	0.513636	0.0376067
0.89	0.62	0.677273	-0.0346857
0.92	0.56	0.486364	-0.0735391
0.62	0.83	0.322727	-0.0165055
0.74	0.62	0.840909	0.00931971
0.8	0.71	0.813636	0.0233514
0.62	0.56	0.486364	-0.0565516
0.77	0.53	0.213636	-0.0149439
0.86	0.71	0.486364	-0.00304827
0.74	0.83	0.622727	0.0544558
0.65	0.53	0.35	-0.00219164
0.68	0.56	0.240909	-0.00450014
0.74	0.62	0.622727	0.00482872
0.74	0.71	0.486364	-0.00740096
0.68	0.8	0.213636	0.054322
0.53	0.86	0.568182	-0.00582022
0.89	0.59	0.459091	0.0555131
0.56	0.59	0.431818	-0.00599676
0.8	0.65	0.322727	0.00215751
0.71	0.5	0.622727	-0.0272351
0.77	0.56	0.486364	-0.00324551
0.68	0.71	0.295455	0.00122602
0.89	0.8	0.895455	-0.0133767
0.89	0.71	0.813636	0.00471554
0.8	0.65	0.459091	-0.000740842
0.86	0.62	0.35	0.0103825
0.92	0.77	0.677273	-0.038511
0.47	0.65	0.65	-0.067305
0.86	0.8	0.813636	0.00565202
0.95	0.74	0.813636	-0.0299326
0.77	0.74	0.759091	-0.0207925
0.8	0.86	0.568182	0.0380982
0.71	0.59	0.377273	-0.00995428
0.8	0.47	0.322727	-0.0533642
0.89	0.8	0.786364	0.0306203
0.83	0.77	0.459091	0.0286104
0.77	0.77	0.677273	0.0100309
0.83	0.56	0.240909	0.0341236
0.8	0.71	0.431818	-0.00821968
0.86	0.68	0.404545	0.0170936
0.92	0.68	0.513636	-0.00248281
0.77	0.59	0.431818	0.00278974
0.77	0.62	0.759091	-0.0367039
0.89	0.77	0.759091	0.0644262
0.8	0.65	0.295455	0.00301827
0.47	0.8	0.759091	0.00631754
0.65	0.74	0.568182	0.0130578
0.47	0.71	0.704545	-0.0891492
0.59	0.65	0.431818	-0.035578
0.77	0.89	0.540909	-0.0255037
0.89	0.74	0.786364	-0.00872284
0.77	0.71	0.431818	0.0236353
0.92	0.65	0.622727	-0.0255808
0.44	0.47	0.268182	0.00859136
0.77	0.83	0.677273	0.00201429
0.95	0.62	0.622727	-0.0672079
0.89	0.92	0.731818	0.0179575
0.74	0.77	0.431818	0.0411395
0.95	0.83	0.731818	0.00311525
0.77	0.68	0.677273	0.00446977
0.77	0.59	0.486364	-0.000308806
0.83	0.68	0.677273	0.0509625
0.89	0.56	0.65	-0.0832895
0.74	0.71	0.65	0.0384026
0.77	0.56	0.731818	-0.00145778
0.8	0.65	0.622727	0.0161763
0.83	0.53	0.568182	-0.12056
0.95	0.68	0.595455	-0.00460262
0.29	0.65	0.759091	-0.00798851
0.89	0.65	0.486364	0.0189494
0.86	0.56	0.513636	-0.00802476
0.83	0.68	0.731818	0.0247493
0.8	0.8	0.786364	0.0424811
0.86	0.71	0.513636	0.0350552
0.59	0.83	0.622727	-0.019812
0.41	0.56	0.377273	-0.0383799
0.89	0.83	0.622727	0.0423163
0.95	0.86	0.513636	0.0239812
0.8	0.77	0.622727	-0.0148992
0.8	0.83	0.540909	-0.0319463
0.86	0.62	0.540909	-0.0680338
0.83	0.83	0.677273	-0.00913689
0.92	0.65	0.486364	-0.071345
0.77	0.77	0.486364	0.0274083
0.77	0.59	0.513636	0.0608866
0.77	0.62	0.622727	-0.082875
0.86	0.8	0.595455	0.0731767
0.89	0.59	0.322727	-0.0347528
0.83	0.68	0.486364	-0.0342182
0.44	0.62	0.704545	-0.0397891
0.77	0.47	0.213636	-0.0560338
0.89	0.56	0.431818	-0.0243559
0.74	0.83	0.895455	0.0641237
0.62	0.68	0.186364	0.00314614
0.53	0.62	0.622727	-0.0269727
0.8	0.53	0.431818	-0.0506275
0.8	0.62	0.213636	0.00522341
0.35	0.71	0.595455	-0.0282424
0.74	0.74	0.459091	0.00759226
0.65	0.56	0.513636	0.00754104
0.47	0.8	0.868182	-0.00507369
0.68	0.68	0.131818	-0.00231828
0.53	0.74	0.404545	-0.0325308
0.77	0.74	0.513636	-0.0083394
0.92	0.62	0.540909	0.0478461
0.86	0.8	0.65	0.00586359
0.89	0.74	0.568182	-0.0164281
0.65	0.47	0.595455	-0.0407488
0.83	0.86	0.486364	-0.0279195
0.8	0.65	0.568182	0.0546414
0.68	0.74	0.731818	0.0448223
0.89	0.62	0.568182	-0.0343088
0.47	0.5	0.295455	-0.0433824
0.74	0.71	0.65	0.034699
0.74	0.5	0.731818	-0.0109742
0.95	0.74	0.595455	0.0450312
0.86	0.65	0.568182	0.0469793
0.95	0.53	0.513636	-0.0704616
0.62	0.59	0.431818	0.000116049
0.77	0.8	0.704545	0.0303085
0.74	0.65	0.731818	-0.0026818
0.77	0.74	0.704545	0.0379788
0.65	0.5	0.322727	-0.0455892
0.59	0.83	0.65	0.0049802
0.62	0.5	0.295455	-0.022049
0.8	0.74	0.513636	-0.0187877
0.68	0.65	0.377273	-0.027028
0.32	0.77	0.431818	0.0426341
0.23	0.71	0.568182	0.0207454
0.68	0.71	0.540909	0.014453
0.32	0.5	0.377273	-0.0313398
0.56	0.59	0.595455	-0.0635767
0.77	0.8	0.431818	-0.0391361
0.56	0.8	0.759091	0.0237337
0.68	0.56	0.0772727	-0.0229345
0.77	0.65	0.431818	-0.031152
0.74	0.59	0.677273	-0.0371308
0.65	0.74	0.731818	-0.0603101
0.59	0.77	0.595455	0.043148
0.5	0.59	0.540909	0.00229004
0.53	0.74	0.922727	0.0435882
0.32	0.8	0.595455	0.05103
0.74	0.56	0.704545	-0.158822
0.83	0.83	0.704545	-0.0352984
0.65	0.77	0.786364	0.0169736
0.83	0.56	0.268182	0.0117101
0.86	0.74	0.731818	0.0545789
0.77	0.86	0.677273	0.0324916
0.53	0.68	0.213636	0.032235
0.62	0.47	0.268182	0.00184417
0.92	0.89	0.731818	-0.0499031
0.32	0.8	0.622727	0.0242103
0.86	0.83	0.595455	-0.00865013
0.74	0.59	0.431818	0.00747066
0.77	0.5	0.486364	-0.0359269
0.41	0.83	0.486364	0.0152338
0.8	0.65	0.404545	0.0684192
0.74	0.83	0.786364	0.00567671
0.89	0.74	0.486364	-0.000245865
0.8	0.65	0.486364	-0.0125774
0.83	0.65	0.786364	-0.00591386
0.92	0.59	0.486364	-0.0277367
0.74	0.65	0.486364	-0.0122921
0.8	0.71	0.65	-0.0337033
0.74	0.77	0.786364	0.00781895
0.8	0.56	0.431818	-0.0392786
0.92	0.59	0.568182	-0.00796299
0.86	0.65	0.404545	-0.0170744
0.68	0.68	0.568182	0.00819273
0.83	0.62	0.622727	-0.00961513
0.62	0.47	0.240909	-0.0219391
0.83	0.71	0.786364	-0.000161886
0.74	0.47	0.513636	-0.0172744
0.77	0.59	0.622727	-0.0414584
0.92	0.71	0.704545	-0.00441601
0.74	0.53	0.622727	0.0262065
0.92	0.89	0.840909	0.0594719
0.89	0.74	0.268182	0.0713115
0.77	0.5	0.513636	-0.0355021
0.65	0.83	0.65	0.00198139
0.89	0.47	0.622727	-0.00247273
0.83	0.92	0.731818	0.0291172
0.65	0.71	0.731818	0.0173648
0.47	0.56	0.486364	-0.0252867
0.86	0.53	0.486364	-0.0260404
0.92	0.74	0.377273	0.0489659
0.86	0.5	0.377273	-0.0897233
0.92	0.71	0.513636	-0.012418
0.83	0.71	0.404545	0.00340286
0.8	0.83	0.95	0.0136057
0.8	0.68	0.568182	0.0245755
0.32	0.86	0.622727	-0.00105875
0.74	0.71	0.595455	0.0244769
0.59	0.56	0.704545	-0.000236061
0.92	0.86	0.786364	-0.015631
0.89	0.59	0.459091	0.0561089
0.92	0.77	0.486364	-0.0134697
0.89	0.95	0.704545	-0.0110627
0.56	0.77	0.677273	0.0550704
0.83	0.68	0.677273	-0.0209416
0.89	0.74	0.513636	-0.0355561
0.65	0.8	0.704545	-0.0170087
0.65	0.5	0.431818	-0.0378543
0.74	0.56	0.513636	-0.0122842
0.83	0.59	0.377273	0.0244101
0.95	0.53	0.513636	-0.00242573
0.29	0.5	0.213636	0.032987
0.89	0.71	0.759091	-0.0168754
0.68	0.71	0.540909	0.00191021
0.62	0.47	0.322727	0.0400943
0.59	0.71	0.568182	0.0150919
0.77	0.62	0.513636	-0.0442732
0.77	0.56	0.431818	-0.0580598
0.95	0.53	0.568182	-0.0346839
0.68	0.5	0.595455	0.0131459
0.8	0.56	0.540909	-0.00687928
0.53	0.5	0.104545	-0.00874662
0.92	0.47	0.404545	-0.0809643
0.65	0.5	0.186364	-0.0142403
0.47	0.56	0.268182	-0.0610427
0.92	0.68	0.486364	0.0455774
0.83	0.47	0.513636	-0.0186075
0.35	0.65	0.513636	0.0168724
0.74	0.59	0.759091	-0.0384913
0.86	0.5	0.486364	-0.0490691
0.26	0.74	0.704545	0.0393008
0.86	0.65	0.731818	0.044771
0.56	0.5	0.595455	-0.055216
0.95	0.53	0.540909	-0.0268211
0.89	0.71	0.513636	0.0290854
0.92	0.53	0.513636	0.0182033
0.83	0.5	0.568182	0.0105044
0.77	0.89	0.431818	0.0214244
0.68	0.71	0.540909	-0.00153059
0.77	0.68	0.595455	-0.0147537
0.74	0.47	0.35	0.0264702
0.77	0.77	0.65	0.0105155
0.89	0.65	0.595455	-0.0189646
0.47	0.5	0.213636	0.0410971
0.83	0.59	0.431818	-0.0260649
0.86	0.77	0.95	0.00241881
0.8	0.77	0.813636	0.0398695
0.38	0.53	0.240909	-0.124063
0.44	0.71	0.268182	-0.0555135
0.8	0.59	0.377273	0.0201406
0.95	0.68	0.813636	0.00922434
0.35	0.71	0.65	0.0117971
0.86	0.65	0.540909	-0.00365573
0.89	0.5	0.404545	0.00996617
0.92	0.8	0.95	-0.0436111
0.95	0.74	0.622727	-0.000275191
0.83	0.56	0.704545	-0.116251
0.35	0.83	0.759091	-0.0866275
0.56	0.5	0.404545	-0.105437
0.95	0.8	0.95	0.0132641
0.86	0.62	0.731818	-0.0452007
0.86	0.86	0.95	-0.0989406
0.8	0.71	0.540909	-0.00312515
0.32	0.65	0.568182	-0.0328046
0.62	0.47	0.704545	0.0136701
0.95	0.5	0.268182	-0.0383562
0.8	0.8	0.568182	-0.0016801
0.74	0.62	0.595455	-0.0214126
0.68	0.53	0.65	-0.0517123
0.41	0.53	0.186364	-0.00258005
0.83	0.74	0.786364	-0.0432059
0.86	0.83	0.568182	0.0115895
0.77	0.47	0.295455	-0.104091
0.53	0.77	0.513636	-0.0133382
0.68	0.89	0.595455	0.0385366
0.86	0.5	0.568182	-0.0177629
0.74	0.83	0.513636	0.0267234
0.74	0.53	0.595455	-0.0485623
0.86	0.86	0.35	0.0687089
0.62	0.77	0.377273	-0.0754313
0.92	0.65	0.35	0.0167692
0.56	0.83	0.404545	0.00252028
0.8	0.74	0.704545	-0.0111839
0.65	0.74	0.486364	0.0406508
0.89	0.95	0.95	0.0292549
0.8	0.47	0.704545	-0.104947
0.83	0.47	0.704545	-0.00905604
0.71	0.74	0.840909	0.0447297
0.65	0.74	0.786364	-0.00106481
0.86	0.32	0.459091	-0.0356751
0.62	0.86	0.840909	0.00692893
0.95	0.56	0.322727	-0.0186155
0.62	0.59	0.540909	0.00272674
0.05	0.26	0.486364	-0.0732623
0.89	0.86	0.840909	0.0319783
0.56	0.86	0.868182	0.0115378
0.92	0.71	0.786364	-0.0324623
0.86	0.68	0.840909	0.00681303
0.53	0.77	0.813636	0.0458482
0.35	0.83	0.704545	0.0467712
0.83	0.77	0.731818	0.0239502
0.83	0.8	0.895455	0.00774716
0.56	0.83	0.813636	-0.0244184
0.86	0.83	0.922727	0.00251248
0.8	0.53	0.759091	0.0491499
0.5	0.8	0.786364	0.015369
0.65	0.71	0.813636	-0.00397526
0.41	0.74	0.295455	0.0160988
0.77	0.77	0.322727	-0.0392035
0.89	0.95	0.868182	0.0409408
0.62	0.83	0.868182	0.00738168
0.86	0.83	0.895455	0.0584695
0.59	0.59	0.540909	-0.0130496
0.74	0.8	0.813636	0.00744975
0.74	0.65	0.568182	-0.0118785
0.77	0.71	0.622727	-0.0678732
0.44	0.68	0.431818	0.0428311
0.8	0.77	0.786364	0.0208577
0.92	0.74	0.731818	-0.0305778
0.89	0.8	0.731818	0.00314184
0.77	0.68	0.813636	0.0207093
0.62	0.8	0.840909	-0.0479305
0.77	0.53	0.677273	-0.0895702
0.77	0.68	0.65	0.0204159
0.71	0.83	0.840909	-0.0426609
0.8	0.74	0.513636	-0.0176399
0.86	0.71	0.759091	0.0013837
0.62	0.68	0.786364	-0.0154287
0.38	0.62	0.213636	-0.0405762
0.77	0.83	0.868182	0.0526522
0.59	0.53	0.35	-0.0869055
0.77	0.56	0.404545	-0.0341796
0.77	0.83	0.704545	0.0358649
0.68	0.59	0.459091	-0.0223794
0.8	0.59	0.622727	-0.0454187
0.68	0.56	0.35	-0.0322586
0.59	0.62	0.540909	-0.00871351
0.86	0.56	0.813636	-0.00218231
0.77	0.59	0.186364	0.0223859
0.83	0.86	0.840909	-0.0466666
0.86	0.65	0.704545	-0.0531743
0.89	0.8	0.922727	0.0555698
0.89	0.2	0.295455	-0.0893688
0.92	0.5	0.868182	-0.0213308
0.74	0.74	0.486364	-0.0124097
0.95	0.74	0.622727	0.0420866
0.89	0.65	0.595455	0.00860908
0.74	0.53	0.295455	-0.0106864
0.71	0.56	0.486364	-0.104677
0.89	0.8	0.786364	0.0485863
0.44	0.71	0.622727	-0.0215005
0.56	0.5	0.595455	-0.0220143
0.95	0.77	0.813636	0.0512602
0.74	0.68	0.568182	0.0352555
0.74	0.74	0.677273	-0.0637571
0.95	0.8	0.786364	0.0168343
0.68	0.5	0.759091	-0.0141298
0.44	0.59	0.731818	-0.0968556
0.77	0.74	0.786364	0.0409565
0.83	0.62	0.704545	-0.132532
0.5	0.65	0.568182	0.0266546
0.86	0.77	0.704545	-0.0182202
0.74	0.56	0.377273	-0.0445038
0.8	0.71	0.431818	-0.00430197
0.86	0.77	0.704545	-0.0337991
0.95	0.53	0.759091	0.0416918
0.92	0.8	0.595455	0.045922
0.83	0.83	0.65	0.0217029
0.74	0.5	0.840909	-0.00203686
0.74	0.59	0.568182	-0.131271
0.89	0.65	0.922727	-0.022241
0.95	0.62	0.186364	0.0538341
0.41	0.62	0.240909	0.0309522
0.77	0.44	0.213636	0.0374718
0.41	0.86	0.513636	0.0427534
0.62	0.71	0.65	0.00695904
0.62	0.8	0.95	0.047781
0.8	0.8	0.431818	-0.0234247
0.95	0.71	0.786364	-0.00340346
0.83	0.47	0.295455	0.0337754
0.83	0.56	0.65	0.0220366
0.8	0.65	0.486364	-0.0217238
0.8	0.5	0.377273	0.0241765
0.68	0.68	0.513636	-0.0922853
0.89	0.56	0.513636	-0.00553863
0.71	0.62	0.568182	-0.0924294
0.68	0.83	0.431818	-0.043313
0.92	0.68	0.922727	0.00535429
0.8	0.92	0.786364	-0.0437025
0.83	0.95	0.922727	-0.0688905
0.41	0.71	0.104545	0.0342395
0.68	0.56	0.65	-0.0881258
0.77	0.59	0.35	-0.0525273
0.53	0.71	0.513636	0.0127492
0.5	0.83	0.786364	-0.103543
0.95	0.83	0.922727	0.0565786
0.92	0.62	0.459091	0.0336709
0.95	0.68	0.731818	0.00963666
0.86	0.83	0.922727	0.0483666
0.53	0.5	0.786364	0.00259453
0.95	0.89	0.922727	0.0669616
0.71	0.65	0.486364	0.0548372
0.86	0.86	0.868182	0.00669228
0.71	0.59	0.513636	-0.00583413
0.65	0.74	0.786364	0.0145076
0.95	0.86	0.840909	0.0121634
0.53	0.5	0.568182	0.0601367
0.74	0.77	0.813636	0.0296093
0.74	0.65	0.868182	0.00822221
0.74	0.92	0.922727	-0.00714123
0.74	0.71	0.377273	0.0119423
0.92	0.83	0.895455	0.0230996
0.53	0.8	0.922727	0.0108001
0.65	0.65	0.486364	0.0281639
0.74	0.68	0.786364	0.000901594
0.74	0.59	0.759091	-0.00234453
0.83	0.89	0.677273	0.0357231
0.89	0.71	0.704545	-0.0131271
0.95	0.65	0.922727	0.0354052
0.8	0.71	0.65	-0.00899101
0.65	0.77	0.704545	0.00938515
0.95	0.71	0.95	0.00950034
0.53	0.65	0.868182	-0.0679571
0.41	0.59	0.213636	-0.0197874
0.77	0.8	0.595455	0.00390644
0.83	0.62	0.704545	0.000475772
0.77	0.65	0.813636	-0.0256132
0.83	0.59	0.65	-0.0520096
0.47	0.65	0.513636	-0.061553
0.95	0.68	0.677273	-0.0713195
0.95	0.65	0.0772727	0.0451356
0.89	0.8	0.704545	0.0307714
0.89	0.59	0.65	0.0262839
0.89	0.77	0.65	-0.00576519
0.32	0.53	0.377273	-0.0467065
0.95	0.47	0.459091	-0.0199241
0.95	0.65	0.677273	0.0273395
0.95	0.86	0.840909	0.0222573
0.65	0.47	0.159091	-0.00301736
0.62	0.71	0.677273	-0.0211099
0.74	0.47	0.677273	0.0374925
0.47	0.59	0.377273	0.0232606
0.95	0.59	0.268182	0.0207302
0.53	0.56	0.568182	0.0394425
0.71	0.5	0.186364	-0.0555262
0.92	0.77	0.895455	0.00219325
0.71	0.38	0.131818	-0.038877
0.74	0.74	0.731818	0.0117641
0.95	0.71	0.731818	-0.0171118
0.89	0.5	0.486364	-0.0560493
0.95	0.77	0.95	0.00367221
0.89	0.62	0.677273	0.0179354
0.95	0.53	0.213636	-0.0489126
0.92	0.59	0.459091	0.0134504
0.89	0.83	0.922727	0.00454642

## Sheet: Figure 2d
Neuropsychiatric symptoms score	Cognitive status score	Functional ability score	MSE factor score
0.95	0.86	0.895455	0.11185
0.92	0.26	0.868182	-0.0409749
0.59	0.86	0.731818	0.0951613
0.8	0.83	0.486364	-0.109886
0.83	0.77	0.922727	-0.154986
0.71	0.77	0.840909	-0.00275463
0.56	0.65	0.786364	0.0202291
0.77	0.92	0.922727	0.0362389
0.65	0.47	0.104545	0.033164
0.47	0.83	0.65	-0.151739
0.95	0.8	0.895455	0.0433133
0.8	0.89	0.95	0.0194185
0.5	0.62	0.404545	-0.0589267
0.77	0.77	0.868182	-0.0753598
0.59	0.65	0.459091	0.0816787
0.38	0.56	0.0772727	0.0071715
0.53	0.86	0.322727	-0.113715
0.56	0.77	0.840909	-0.205182
0.86	0.92	0.759091	0.036931
0.11	0.8	0.377273	-0.077744
0.35	0.53	0.104545	0.0256063
0.77	0.8	0.568182	0.0674476
0.71	0.65	0.622727	-0.0187462
0.83	0.47	0.759091	0.0559394
0.71	0.77	0.922727	-0.061658
0.11	0.74	0.377273	-0.0838259
0.44	0.53	0.268182	0.0607125
0.8	0.62	0.759091	0.107443
0.95	0.92	0.95	0.0657996
0.95	0.83	0.431818	0.0995606
0.89	0.83	0.759091	0.0777767
0.74	0.65	0.404545	0.0289498
0.95	0.92	0.95	0.0223929
0.68	0.62	0.65	-0.130752
0.71	0.83	0.213636	-0.0369098
0.95	0.44	0.759091	-0.0260817
0.47	0.47	0.240909	-0.0582322
0.8	0.8	0.868182	0.0331497
0.95	0.5	0.595455	-0.0114103
0.5	0.41	0.104545	0.0148352
0.95	0.95	0.95	0.00550049
0.32	0.62	0.377273	0.00930831
0.14	0.5	0.159091	-0.0487499
0.47	0.62	0.65	-0.00476569
0.56	0.86	0.104545	0.012858
0.62	0.05	0.268182	-0.00588476
0.41	0.8	0.595455	0.0701548
0.89	0.86	0.895455	0.0860421
0.74	0.74	0.95	0.000486984
0.41	0.89	0.540909	-0.0107949
0.23	0.65	0.540909	0.0264541
0.65	0.77	0.759091	-0.0170498
0.5	0.74	0.65	0.0698685
0.05	0.68	0.35	-0.0568453
0.95	0.5	0.595455	0.0240021
0.14	0.38	0.0772727	-0.0695085
0.83	0.89	0.786364	0.0530638
0.86	0.8	0.759091	0.0508001
0.77	0.86	0.65	-0.113835
0.92	0.47	0.322727	0.0345896
0.92	0.59	0.35	0.0767213
0.89	0.95	0.922727	0.0215008
0.74	0.71	0.540909	-0.0777533
0.95	0.83	0.568182	-0.0253153
0.77	0.86	0.459091	-0.0507969
0.8	0.5	0.431818	-0.0927377
0.5	0.71	0.759091	0.0281396
0.62	0.77	0.677273	-0.00564043
0.83	0.68	0.786364	0.102905
0.77	0.95	0.759091	-0.0147328
0.77	0.71	0.595455	0.082597
0.62	0.86	0.65	-0.00435709
0.71	0.71	0.786364	-0.0186419
0.71	0.77	0.677273	-0.00925581
0.8	0.71	0.486364	-0.0429287
0.71	0.59	0.65	0.024955
0.29	0.53	0.595455	-0.0776396
0.62	0.56	0.540909	0.0788878
0.74	0.68	0.731818	0.0645968
0.71	0.41	0.186364	-0.0506896
0.23	0.74	0.295455	-0.0938206
0.68	0.65	0.595455	-0.0528896
0.38	0.38	0.295455	0.0378189
0.56	0.74	0.404545	-0.0308326
0.71	0.71	0.786364	-0.00272741
0.74	0.8	0.731818	0.0309152
0.47	0.47	0.268182	-0.000706253
0.71	0.65	0.104545	0.0238177
0.38	0.62	0.568182	0.0525249
0.77	0.5	0.295455	-0.0859763
0.68	0.68	0.595455	0.0190934
0.95	0.89	0.868182	-0.0182296
0.62	0.71	0.486364	-0.00133483
0.56	0.89	0.813636	0.0357021
0.53	0.53	0.65	-0.14571
0.8	0.71	0.786364	0.0144998
0.74	0.5	0.540909	0.0117843
0.83	0.95	0.895455	-0.0411705
0.83	0.74	0.759091	-0.0257308
0.65	0.92	0.786364	-0.0695662
0.68	0.53	0.486364	0.0204529
0.86	0.86	0.868182	-0.0554306
0.65	0.8	0.213636	-0.00809787
0.62	0.86	0.731818	-0.0547999
0.77	0.47	0.459091	0.0362769
0.89	0.5	0.513636	-0.00683525
0.53	0.65	0.677273	-0.0456293
0.83	0.74	0.731818	0.0670403
0.62	0.83	0.704545	0.0318026
0.62	0.53	0.486364	0.0356008
0.65	0.68	0.731818	-0.0599361
0.77	0.8	0.595455	0.0613198
0.8	0.68	0.622727	0.00998716
0.86	0.8	0.759091	0.0194059
0.74	0.68	0.322727	-0.0473882
0.56	0.74	0.295455	0.0290996
0.8	0.95	0.95	0.0714311
0.29	0.65	0.459091	0.0239922
0.71	0.35	0.268182	0.0585391
0.92	0.77	0.922727	0.0135559
0.62	0.5	0.268182	-0.0547043
0.89	0.65	0.895455	-0.0538692
0.8	0.71	0.704545	-5.41721e-06
0.86	0.53	0.540909	-0.0683343
0.65	0.59	0.513636	-0.0358968
0.44	0.71	0.65	-0.107216
0.62	0.68	0.431818	-0.031614
0.65	0.59	0.513636	-0.0957845
0.71	0.8	0.540909	0.0256768
0.38	0.89	0.459091	0.0172142
0.5	0.74	0.868182	0.0738775
0.5	0.5	0.404545	0.0495655
0.71	0.74	0.895455	-0.00352935
0.71	0.86	0.568182	0.0162322
0.74	0.77	0.568182	-0.0268838
0.89	0.56	0.677273	-0.0505542
0.2	0.59	0.513636	-0.0566193
0.77	0.53	0.186364	0.01374
0.71	0.8	0.813636	0.00173903
0.83	0.83	0.568182	0.00196299
0.59	0.77	0.431818	-0.0578948
0.56	0.71	0.813636	-0.0722463
0.74	0.83	0.922727	0.0171441
0.47	0.53	0.622727	-0.109827
0.74	0.74	0.35	0.00850915
0.92	0.68	0.895455	-0.0207993
0.5	0.65	0.240909	-0.108338
0.65	0.59	0.65	0.0719371
0.68	0.35	0.568182	-0.123628
0.56	0.62	0.622727	-0.0205915
0.77	0.56	0.731818	0.0367291
0.68	0.86	0.895455	0.0252978
0.86	0.8	0.813636	0.0586858
0.38	0.89	0.813636	0.0139628
0.11	0.47	0.05	0.0642758
0.68	0.92	0.840909	0.0526196
0.5	0.56	0.05	-0.165296
0.44	0.38	0.731818	-0.0660152
0.5	0.5	0.759091	-0.0504206
0.92	0.08	0.131818	-0.0653799
0.77	0.77	0.786364	0.118818
0.89	0.86	0.431818	-0.0476434
0.2	0.71	0.159091	-0.0226527
0.59	0.8	0.731818	-0.0583434
0.71	0.47	0.240909	-0.126575
0.65	0.74	0.595455	-0.0264505
0.11	0.35	0.322727	-0.00699815
0.77	0.92	0.895455	0.0635415
0.77	0.77	0.459091	-0.121577
0.62	0.53	0.840909	-0.107552
0.32	0.47	0.431818	-0.0894766
0.53	0.56	0.65	0.0123914
0.41	0.71	0.213636	0.00403239
0.86	0.89	0.704545	0.0359595
0.92	0.74	0.759091	0.030137
0.89	0.68	0.65	-0.00584861
0.59	0.68	0.35	-0.19574
0.71	0.47	0.540909	-0.125081
0.47	0.56	0.377273	0.014044
0.62	0.8	0.868182	-0.0418013
0.59	0.71	0.377273	-0.163621
0.44	0.59	0.213636	-0.00597085
0.56	0.56	0.295455	0.0605199
0.35	0.8	0.840909	0.0471455
0.56	0.5	0.540909	-0.0640454
0.74	0.5	0.240909	0.067214
0.59	0.89	0.513636	0.0618641
0.59	0.14	0.0772727	-0.0838994
0.77	0.65	0.868182	0.0424193
0.05	0.86	0.05	0.0222433
0.77	0.59	0.05	-0.0648911
0.5	0.05	0.131818	-0.0242801
0.77	0.95	0.895455	0.0688365
0.56	0.89	0.868182	0.045973
0.68	0.86	0.540909	-0.0107653
0.5	0.44	0.240909	-0.0370135
0.35	0.89	0.677273	-0.0518654
0.62	0.41	0.186364	0.072835
0.89	0.83	0.786364	-0.0180551
0.38	0.89	0.431818	0.0424143
0.59	0.8	0.840909	0.0270658
0.32	0.86	0.513636	0.0371147
0.92	0.5	0.677273	-0.0394118
0.56	0.95	0.759091	0.074903
0.5	0.14	0.568182	-0.0442247
0.74	0.77	0.295455	0.0703918
0.71	0.8	0.759091	0.0220376
0.74	0.71	0.677273	0.072578
0.71	0.83	0.922727	0.0866157
0.56	0.47	0.404545	-0.115081
0.5	0.8	0.813636	-0.117773
0.59	0.71	0.540909	0.00672043
0.65	0.05	0.186364	0.00299608
0.86	0.53	0.295455	0.0812265
0.35	0.71	0.295455	0.082477
0.14	0.41	0.05	0.040932
0.53	0.62	0.622727	-0.133719
0.83	0.71	0.813636	0.0361882
0.77	0.68	0.295455	-0.126073
0.71	0.86	0.486364	-0.119868
0.62	0.68	0.731818	-0.11029
0.83	0.77	0.922727	-0.0430819
0.56	0.95	0.868182	0.0650362
0.77	0.5	0.404545	-0.0652181
0.53	0.89	0.759091	-0.0817363
0.8	0.59	0.786364	-0.00963526
0.26	0.83	0.595455	-0.014548
0.59	0.86	0.486364	-0.121416
0.47	0.17	0.104545	-0.0226967
0.32	0.68	0.35	0.0386991
0.32	0.86	0.677273	-0.0917689
0.47	0.83	0.431818	0.0667048
0.14	0.83	0.322727	-0.00398871
0.65	0.8	0.840909	-0.0455884
0.26	0.89	0.595455	0.00632599
0.59	0.77	0.431818	-0.0858941
0.26	0.59	0.486364	0.0759421
0.89	0.74	0.677273	-0.101326
0.95	0.65	0.922727	0.0508908
0.62	0.89	0.868182	0.0175472
0.62	0.56	0.431818	0.0373853
0.77	0.71	0.922727	0.0187886
0.59	0.86	0.922727	0.0537294
0.95	0.86	0.95	0.0607674
0.77	0.74	0.895455	0.0226708
0.77	0.68	0.786364	-0.00830529
0.95	0.95	0.840909	0.112244
0.08	0.56	0.377273	-0.167982
0.71	0.77	0.431818	0.0543561
0.26	0.89	0.240909	0.0484782
0.41	0.74	0.513636	-0.0203506
0.65	0.89	0.895455	0.0505349
0.62	0.89	0.622727	-0.0750158
0.68	0.68	0.104545	-0.0557289
0.56	0.74	0.759091	0.01985

## Sheet: Figure3a
MSE factor score	First cluster	Second cluster	Third cluster	Fourth cluster	Fifth cluster
-0.0204675	0.438432	0.386586	0.386924	0.399903	0.43759
0.0597517	0.386066	0.325828	0.387348	0.350196	0.421358
0.0224328	0.444938	0.344919	0.398005	0.358692	0.420251
0.0224058	0.30749	0.237291	0.346621	0.280816	0.365264
-0.0157512	0.294936	0.297843	0.385713	0.27201	0.389542
0.000665416	0.384488	0.364605	0.494394	0.369877	0.445384
-0.00207728	0.436917	0.372479	0.473723	0.402228	0.483922
-0.0253417	0.321164	0.248223	0.330019	0.316452	0.355113
0.0186277	0.405541	0.231017	0.449746	0.34852	0.41682
0.023594	0.515918	0.438058	0.469035	0.473286	0.554395
0.00855043	0.459181	0.375689	0.456675	0.420185	0.482329
-0.00170548	0.401911	0.327241	0.383374	0.342858	0.442106
0.00363344	0.412801	0.326511	0.43121	0.357034	0.457568
0.0153591	0.328532	0.309324	0.349514	0.298419	0.338268
0.0477352	0.472784	0.45271	0.421596	0.422216	0.452933
0.0219954	0.442206	0.351541	0.418778	0.384797	0.437643
0.0322012	0.426252	0.378231	0.469655	0.407703	0.383581
0.00715691	0.399992	0.42291	0.410489	0.374535	0.455741
-0.0252872	0.368368	0.279668	0.391711	0.311868	0.396471
0.00065394	0.394423	0.307929	0.401506	0.347947	0.396548
0.0406327	0.364581	0.321406	0.423322	0.334557	0.437733
0.0204315	0.411495	0.311522	0.444911	0.358247	0.472383
0.0267384	0.408143	0.285472	0.435377	0.351116	0.452938
0.00955201	0.443494	0.390056	0.541914	0.401406	0.586126
-0.0121702	0.554658	0.44056	0.584094	0.477555	0.636957
0.00663012	0.434888	0.321316	0.428026	0.392607	0.499953
-0.0119008	0.563997	0.493713	0.524473	0.500723	0.541501
0.0070897	0.458999	0.450452	0.404801	0.42899	0.484179
-0.0435823	0.359233	0.276737	0.374691	0.316788	0.375997
0.0132708	0.478953	0.443648	0.453419	0.409881	0.478104
0.00509461	0.437664	0.388404	0.434732	0.452074	0.418233
0.0182822	0.443588	0.468402	0.440673	0.401363	0.474265
0.0168249	0.432886	0.328144	0.486011	0.413959	0.477574
0.0164756	0.438053	0.416002	0.413019	0.366327	0.414703
-0.0214545	0.302825	0.211019	0.367325	0.273141	0.386046
-0.0163858	0.48616	0.385398	0.402154	0.429252	0.446884
0.00895998	0.443613	0.350265	0.388075	0.406502	0.428952
-0.0551046	0.316216	0.25582	0.319838	0.304098	0.335332
0.00392283	0.445706	0.425149	0.482998	0.402857	0.513204
-0.0612061	0.370784	0.256993	0.366769	0.305872	0.370031
-0.00188663	0.318103	0.289394	0.400994	0.271956	0.425837
-0.0130239	0.487161	0.370863	0.524879	0.417872	0.505212
0.0111718	0.338545	0.297232	0.389237	0.305323	0.360963
-0.0534274	0.324905	0.268457	0.410703	0.279234	0.399899
-0.0358792	0.404236	0.387645	0.380209	0.366988	0.44251
0.0148377	0.38793	0.376838	0.399065	0.353196	0.419887
-0.00750303	0.397203	0.378194	0.384684	0.372109	0.414095
0.0264621	0.385597	0.373346	0.495441	0.332388	0.571828
-0.0112446	0.426608	0.309218	0.510568	0.381046	0.493756
-0.00892547	0.386576	0.277212	0.424953	0.338581	0.448447
-0.00141795	0.331415	0.239113	0.38622	0.293616	0.383392
0.0145266	0.398848	0.332016	0.3826	0.342875	0.477788
0.00489367	0.318973	0.305631	0.34462	0.288897	0.420869
0.00283853	0.414368	0.307643	0.386366	0.36805	0.412549
0.0106131	0.401097	0.38036	0.423863	0.381593	0.483138
0.0429026	0.332392	0.304734	0.461251	0.274239	0.465688
0.00291652	0.421674	0.373043	0.51287	0.352493	0.502989
-0.0202939	0.36533	0.306186	0.413841	0.320894	0.363271
-0.000580308	0.359763	0.337407	0.388538	0.320161	0.430959
-0.0693692	0.298786	0.357217	0.427586	0.284693	0.339975
-0.00519659	0.387491	0.354259	0.394857	0.352923	0.412558
-0.0244118	0.296959	0.300456	0.408023	0.272332	0.361332
-0.00751276	0.42261	0.359653	0.468875	0.379554	0.455389
-0.00315248	0.450802	0.329816	0.432992	0.392857	0.406376
0.0194093	0.309444	0.237016	0.383158	0.31903	0.410967
-0.0129041	0.341427	0.297781	0.370463	0.313696	0.402481
0.0264286	0.365614	0.327484	0.411834	0.326861	0.433742
-0.0321052	0.425098	0.262953	0.326069	0.336709	0.305236
-0.00677305	0.366608	0.319478	0.414999	0.335484	0.437509
0.0257297	0.377552	0.318745	0.467062	0.362594	0.481239
-0.0031028	0.332524	0.303371	0.376314	0.315979	0.364635
0.00503304	0.432209	0.382761	0.435889	0.4003	0.404119
-0.00426491	0.401077	0.348588	0.415489	0.366438	0.415387
0.0393508	0.376428	0.361377	0.411797	0.338617	0.458179
0.00878641	0.342066	0.321577	0.363926	0.321038	0.447261
-0.0654439	0.359083	0.282397	0.426993	0.35826	0.456282
0.00585433	0.392608	0.378351	0.420063	0.372064	0.483562
-0.0145647	0.3899	0.391013	0.400622	0.350119	0.367706
0.0311953	0.38996	0.221801	0.41127	0.313229	0.405998
-0.0365804	0.396014	0.329037	0.420952	0.358691	0.401718
-0.0330334	0.338874	0.272789	0.392093	0.319335	0.384848
0.0296803	0.441753	0.319151	0.423647	0.410526	0.447139
0.0186573	0.433142	0.299688	0.467619	0.399909	0.559
-0.0366399	0.421568	0.267528	0.416677	0.344238	0.42305
-0.00711306	0.391506	0.273807	0.360243	0.362049	0.407103
0.000719418	0.346155	0.362235	0.381258	0.310412	0.408473
0.0176565	0.375339	0.321787	0.392569	0.344119	0.438018
0.0100841	0.413347	0.325481	0.395299	0.36745	0.385097
-0.0224567	0.432142	0.369017	0.444563	0.412499	0.440608
0.00041612	0.406541	0.432736	0.413682	0.376058	0.440845
-0.0182288	0.439479	0.374451	0.434144	0.405619	0.443176
-0.0102353	0.453236	0.404609	0.466218	0.435192	0.535182
0.00246881	0.496147	0.472092	0.544118	0.492081	0.577098
-0.00755843	0.47138	0.42852	0.484737	0.485477	0.531459
-0.0531096	0.419388	0.303642	0.518718	0.391971	0.485526
-0.027084	0.376001	0.375066	0.446681	0.352272	0.445509
-0.00477985	0.382521	0.341729	0.459117	0.335876	0.435662
-0.02741	0.40815	0.384363	0.511699	0.402858	0.530563
0.0161476	0.406603	0.396461	0.51009	0.383922	0.518074
-0.0642989	0.332867	0.284419	0.387514	0.29217	0.359481
0.0254485	0.402631	0.442787	0.497053	0.379671	0.522578
0.0101043	0.418676	0.396608	0.435817	0.419752	0.51297
0.00103462	0.424891	0.403583	0.439138	0.35717	0.491784
0.0119611	0.293632	0.246163	0.446319	0.292743	0.514593
0.0150873	0.398308	0.369385	0.433124	0.380602	0.462891
0.0226062	0.345462	0.343561	0.502132	0.341309	0.508789
0.00838229	0.476886	0.483231	0.43451	0.464239	0.435996
-0.0250345	0.374147	0.37361	0.342542	0.343333	0.337165
0.0138234	0.35748	0.368471	0.406577	0.32291	0.40281
-0.0177878	0.377029	0.336145	0.461626	0.33246	0.416062
-0.00762409	0.410224	0.456996	0.493695	0.359469	0.448361
0.0101389	0.35092	0.281719	0.417029	0.346307	0.463191
0.0252198	0.40463	0.37628	0.455441	0.358319	0.491886
0.00648924	0.388749	0.27585	0.455347	0.350825	0.463193
0.0243236	0.481429	0.373192	0.497213	0.445993	0.448968
0.0132543	0.461292	0.339449	0.487969	0.414761	0.54011
0.021968	0.50303	0.349458	0.528102	0.453433	0.430016
0.0227067	0.442917	0.385668	0.466506	0.399131	0.439106
0.0123336	0.432364	0.320028	0.414461	0.434841	0.409915
0.0234002	0.409256	0.383391	0.466019	0.429083	0.422482
0.026279	0.522002	0.442363	0.547756	0.490705	0.458079
0.0289887	0.426519	0.313054	0.460878	0.389347	0.477783
0.0245216	0.466315	0.377789	0.539637	0.440958	0.508593
0.00996986	0.350015	0.291981	0.438796	0.304097	0.459913
0.0117699	0.460437	0.305056	0.506529	0.451115	0.459986
-0.00955867	0.382934	0.335566	0.463447	0.332072	0.369017
-0.069841	0.376559	0.330307	0.45679	0.359163	0.42855
-0.0247592	0.449902	0.402659	0.459195	0.380911	0.501597
-0.0264117	0.4276	0.384844	0.442129	0.438608	0.420631
-0.00969878	0.326923	0.313745	0.443814	0.296944	0.378677
0.0227406	0.392122	0.282789	0.471981	0.364033	0.424329
0.0176613	0.47783	0.516804	0.519603	0.423854	0.506326
0.019577	0.43985	0.354613	0.374474	0.400682	0.371175
-0.00522821	0.359336	0.304139	0.455872	0.326597	0.435509
0.0215529	0.474115	0.478853	0.512303	0.420102	0.563396
-0.0238538	0.430137	0.461864	0.45755	0.420696	0.422381
-0.0023837	0.416038	0.307167	0.452595	0.362531	0.486058
0.0443329	0.45399	0.406388	0.522322	0.396935	0.470612
-0.0448735	0.403247	0.381202	0.444612	0.373064	0.393688
0.0326372	0.410009	0.30542	0.474812	0.377105	0.543726
-0.0391886	0.338672	0.288671	0.485594	0.297961	0.456747
-0.0217463	0.421904	0.276677	0.489924	0.357275	0.383924
-0.0202004	0.346719	0.29323	0.436115	0.307546	0.456973
0.00663851	0.388232	0.411706	0.423198	0.354936	0.388672
0.000458272	0.400764	0.331642	0.522988	0.372401	0.477784
-0.0307774	0.427773	0.407772	0.48331	0.427025	0.406981
-0.0864644	0.37355	0.395421	0.453376	0.407125	0.408666
0.00916073	0.481842	0.345085	0.524726	0.479495	0.386548
-0.0782247	0.368116	0.348535	0.409502	0.350156	0.385728
-0.00765344	0.37244	0.338027	0.42227	0.342546	0.431123
0.0194556	0.437884	0.368837	0.51539	0.419685	0.467908
-0.0167578	0.37572	0.356786	0.474743	0.352423	0.481236
-0.0471261	0.321344	0.233559	0.356099	0.307557	0.316764
0.00371887	0.415621	0.348248	0.44535	0.402267	0.427054
0.0133126	0.455655	0.344081	0.495741	0.417608	0.474358
0.0183488	0.412866	0.429965	0.500477	0.376008	0.536139
-0.0705867	0.420889	0.392734	0.496583	0.385026	0.459071
0.0176688	0.441712	0.345769	0.484683	0.411843	0.465913
-0.0108635	0.369158	0.246406	0.423101	0.36945	0.328145
0.0193716	0.403052	0.415417	0.516884	0.365016	0.486217
-0.0310623	0.390827	0.349467	0.443922	0.354229	0.413911
-0.0176351	0.457337	0.420712	0.404743	0.424495	0.43237
-0.0148648	0.324838	0.234586	0.470402	0.321355	0.482645
0.018145	0.323337	0.311445	0.427073	0.320128	0.391219
0.0247708	0.453729	0.39269	0.52173	0.455488	0.551596
0.00648481	0.395226	0.292056	0.412093	0.336619	0.374322
-0.0393056	0.443312	0.413901	0.464229	0.428408	0.440565
-0.0236014	0.326113	0.280065	0.476013	0.280726	0.418768
-0.0344929	0.404026	0.326681	0.440747	0.368298	0.482592
0.0221823	0.42985	0.297989	0.442846	0.411313	0.407649
0.0148947	0.472399	0.476264	0.484328	0.459995	0.462132
-0.00638117	0.416068	0.330679	0.386338	0.385608	0.449903
0.0209845	0.429284	0.368011	0.446835	0.380181	0.489591
0.0217325	0.454718	0.498872	0.40369	0.425656	0.488676
-0.0167655	0.385649	0.296548	0.356206	0.373187	0.387219
-0.0175192	0.359547	0.263156	0.360729	0.343368	0.410126
-0.0140707	0.362766	0.312549	0.421364	0.329238	0.404296
0.0268402	0.416924	0.362713	0.440519	0.390487	0.54681
0.0190105	0.384184	0.328223	0.386689	0.370464	0.450496
0.0211055	0.510779	0.516222	0.36442	0.433035	0.366434
0.0220182	0.395586	0.299904	0.37214	0.357699	0.366821
-0.0172825	0.317842	0.371946	0.363016	0.33196	0.327586
0.0429564	0.315252	0.206027	0.402037	0.310532	0.421159
0.00752248	0.449643	0.382744	0.501373	0.424538	0.461341
-0.0909657	0.364063	0.332688	0.365229	0.327874	0.408038
0.00769723	0.361536	0.258625	0.414324	0.309652	0.469789
-0.0138001	0.472722	0.430506	0.430345	0.421347	0.45426
0.0606921	0.380053	0.319945	0.441334	0.343161	0.462414
-0.00906615	0.408667	0.315321	0.412199	0.39743	0.413116
-0.00249111	0.398981	0.30746	0.438501	0.347698	0.456654
-0.00278286	0.359133	0.258162	0.403768	0.310459	0.429003
-0.00930103	0.379181	0.30845	0.38798	0.314259	0.382688
-0.000592802	0.379181	0.30845	0.38798	0.314259	0.382688
-0.00864665	0.298306	0.278727	0.268109	0.266661	0.294403
0.0052159	0.388231	0.30704	0.358293	0.401833	0.379552
-0.0135368	0.366909	0.314998	0.423732	0.33054	0.364907
-0.0207093	0.357046	0.295682	0.292681	0.311644	0.301807
-0.0797036	0.313545	0.244557	0.396818	0.305686	0.382235
-0.0162576	0.335562	0.31795	0.393176	0.312159	0.373069
-0.00357533	0.348096	0.286295	0.338688	0.367154	0.338732
0.0142858	0.449358	0.519334	0.399425	0.409931	0.423356
0.0178858	0.367111	0.307819	0.400301	0.329454	0.586223
0.0150222	0.368464	0.314746	0.436896	0.332969	0.488881
-0.0528784	0.306864	0.251957	0.376815	0.278323	0.410144
0.0453239	0.424535	0.289382	0.333941	0.347507	0.343085
0.00544739	0.381118	0.335656	0.460003	0.359811	0.456395
0.0375239	0.384631	0.344276	0.402589	0.368206	0.440479
0.0344442	0.344406	0.24291	0.399859	0.293519	0.418781
-0.0605897	0.318691	0.267619	0.426708	0.256166	0.41333
-0.0361734	0.342952	0.361485	0.424001	0.3094	0.457716
0.0295423	0.343826	0.268597	0.471473	0.323492	0.473957
-0.00216089	0.398333	0.248919	0.454113	0.374384	0.402126
-0.0716072	0.356716	0.318839	0.439947	0.328903	0.499193
0.0373315	0.335789	0.275355	0.356652	0.292299	0.379989
0.0111082	0.286949	0.300457	0.331028	0.278663	0.358006
-0.0269406	0.352844	0.300348	0.451189	0.347057	0.450332
0.0153979	0.356944	0.282405	0.410963	0.335752	0.475055
0.00966993	0.377714	0.377989	0.418538	0.326152	0.486523
-0.0301866	0.382005	0.279529	0.429274	0.333627	0.428285
0.0262022	0.40049	0.251789	0.442635	0.343085	0.460694
0.0167839	0.396647	0.321476	0.414616	0.371446	0.513708
-0.0723579	0.357048	0.277179	0.378053	0.351172	0.37102
-0.0319326	0.352844	0.300348	0.451189	0.347057	0.450332
0.0209386	0.447236	0.409659	0.473725	0.411901	0.490095
0.025586	0.493771	0.377006	0.460752	0.407771	0.567328
0.0254231	0.3985	0.299665	0.385188	0.35487	0.429321
-0.0109302	0.443383	0.330392	0.415854	0.377717	0.395552
0.026427	0.41472	0.33064	0.410598	0.354025	0.45554
-0.000969827	0.375851	0.281067	0.449521	0.346348	0.430349
-0.0127662	0.366753	0.31546	0.447697	0.317353	0.418683
-0.0117353	0.357712	0.265552	0.440208	0.3485	0.48286
-0.00750361	0.398492	0.309949	0.417851	0.376651	0.435721
-0.00128522	0.354778	0.354819	0.407998	0.340838	0.479082
0.0243714	0.515352	0.392051	0.44005	0.412099	0.501944
0.00452711	0.370666	0.294215	0.438788	0.342866	0.47082
-0.0319901	0.336854	0.258689	0.426685	0.308799	0.426401
0.0172585	0.393726	0.329076	0.424017	0.352958	0.504533
-0.00798014	0.397097	0.28036	0.42299	0.382525	0.437518
0.0156088	0.344532	0.368647	0.355248	0.329506	0.372764
0.0239376	0.362086	0.25024	0.435962	0.313981	0.533292
0.0236916	0.323984	0.278413	0.40778	0.30589	0.437221
-0.0140845	0.34903	0.25442	0.358727	0.296472	0.404732
0.0271069	0.328198	0.310941	0.384908	0.334785	0.39952
-0.00767685	0.393357	0.3164	0.398131	0.344221	0.396668
0.0230337	0.357473	0.310512	0.440834	0.316334	0.455648
-0.00285285	0.334169	0.251616	0.337709	0.285594	0.308119
0.00395161	0.374282	0.276943	0.356919	0.31739	0.399796
0.0303315	0.409253	0.327449	0.427298	0.335113	0.472072
0.0131905	0.399309	0.432489	0.493538	0.3905	0.457558
0.016006	0.383258	0.270371	0.435234	0.372189	0.400585
0.0279564	0.345873	0.326288	0.436546	0.26636	0.401691
0.0138074	0.383839	0.372424	0.40299	0.327458	0.399487
0.00416622	0.384399	0.437813	0.487534	0.357957	0.506115
-0.0356348	0.355703	0.305234	0.364777	0.301793	0.356583
-0.019605	0.361604	0.289498	0.387131	0.299571	0.460321
-0.014116	0.371449	0.293557	0.445537	0.326979	0.482502
-0.00868922	0.333555	0.264943	0.389001	0.297181	0.413258
-0.00177395	0.366308	0.30101	0.433346	0.301244	0.453691
-0.0162754	0.323875	0.299288	0.427571	0.295472	0.452036
-0.0244539	0.338583	0.27362	0.382631	0.309858	0.390161
-0.0103427	0.362459	0.30696	0.407847	0.32548	0.478512
-0.0147802	0.438866	0.367294	0.43605	0.360626	0.392353
-0.027717	0.358538	0.358162	0.390067	0.323714	0.459465
-0.0347726	0.310788	0.220861	0.345231	0.262808	0.399001
-0.062821	0.341022	0.332453	0.385496	0.326715	0.388
-0.0463032	0.352047	0.387162	0.426891	0.328398	0.418418
-0.0392186	0.359477	0.322435	0.391645	0.314297	0.432413
-0.016572	0.360802	0.315643	0.436898	0.312628	0.370356
-0.0385405	0.362294	0.297282	0.385102	0.345955	0.458142
-0.0369997	0.378033	0.305319	0.327772	0.336926	0.308493
-0.0145746	0.300227	0.262196	0.351852	0.256925	0.349899
-0.036466	0.311269	0.238764	0.379966	0.269817	0.430263
-0.0444286	0.368952	0.351837	0.405614	0.323345	0.457746
-0.0336199	0.354918	0.286071	0.393008	0.317541	0.424693
-0.0268988	0.438364	0.340696	0.427175	0.392242	0.451724
-0.0247238	0.3514	0.269667	0.412585	0.320759	0.499934
-0.0352842	0.374701	0.223999	0.407365	0.319191	0.48029
-0.0242896	0.354226	0.239956	0.404303	0.304919	0.397572
-0.034018	0.411523	0.315611	0.361609	0.350409	0.435333
-0.0304563	0.323594	0.354249	0.370781	0.305918	0.413304
-0.0248744	0.393605	0.312021	0.424765	0.368655	0.465171
-0.034009	0.341677	0.292601	0.36337	0.325117	0.442935
-0.0244546	0.410995	0.313063	0.408479	0.363302	0.434378
-0.0362923	0.36634	0.308673	0.415518	0.34261	0.490489
-0.0232695	0.408662	0.296903	0.417138	0.365116	0.41733
-0.0403234	0.351536	0.227495	0.331905	0.329744	0.340664
-0.0334791	0.358756	0.254917	0.349383	0.32603	0.369682
-0.0362708	0.352592	0.286678	0.375286	0.315773	0.411584
-0.0379411	0.342883	0.262529	0.350663	0.323553	0.380534
-0.0234925	0.372939	0.260985	0.39932	0.323564	0.390565
-0.0323925	0.365087	0.321465	0.42011	0.308475	0.410278
-0.0387844	0.375005	0.283094	0.434163	0.307165	0.489546
-0.0246745	0.390035	0.303546	0.486175	0.326253	0.461911
-0.0276203	0.414556	0.286902	0.495853	0.356052	0.543919
-0.0334298	0.412423	0.367288	0.440371	0.359262	0.456425
-0.0234345	0.413777	0.366082	0.425232	0.364486	0.41443
-0.0337859	0.376433	0.303317	0.407068	0.356223	0.451088
-0.0267773	0.321189	0.318469	0.40999	0.304564	0.394563
-0.0479502	0.353334	0.290892	0.402147	0.304179	0.368708
-0.0324668	0.42047	0.263967	0.450149	0.364714	0.478999
-0.0291169	0.482964	0.358294	0.444802	0.444037	0.486611
-0.0339699	0.388343	0.273878	0.399424	0.317133	0.459214
-0.0448347	0.350049	0.310341	0.344187	0.310511	0.387154
-0.0203893	0.411495	0.290934	0.420107	0.330967	0.398655
-0.0327903	0.389213	0.378806	0.442542	0.359219	0.484531
0.029321	0.458272	0.335428	0.437244	0.408781	0.471686
-0.0310991	0.331512	0.255086	0.370713	0.325951	0.431141
-0.0303003	0.38908	0.315526	0.395375	0.333971	0.390146
-0.0427415	0.332304	0.317903	0.338928	0.274572	0.42057
-0.0245144	0.360901	0.30201	0.360693	0.304867	0.375472
-0.0235123	0.363974	0.339808	0.362436	0.308402	0.391693
-0.0352735	0.367098	0.317132	0.426545	0.340086	0.466441
-0.0202255	0.345721	0.301082	0.331389	0.492144	0.344668
-0.0268371	0.427702	0.29471	0.414955	0.354764	0.458191
-0.0284387	0.33454	0.333276	0.385145	0.308812	0.386021
-0.0402816	0.363181	0.28915	0.40683	0.321399	0.445511
-0.0287014	0.334123	0.230016	0.361914	0.275329	0.330861
-0.0214222	0.39166	0.279702	0.454604	0.33455	0.473777
-0.033384	0.440265	0.419653	0.411757	0.401999	0.417184
-0.00548231	0.405821	0.31011	0.405056	0.369771	0.341102
-0.0247407	0.375955	0.296726	0.371404	0.32148	0.356072
-0.0221075	0.366733	0.286206	0.41257	0.333605	0.480578
-0.0294959	0.428369	0.390747	0.431462	0.37893	0.403431
-0.0368265	0.409594	0.287405	0.397649	0.38518	0.465756
-0.0291854	0.372408	0.371735	0.401315	0.348104	0.467454
-0.0333464	0.388028	0.383514	0.467772	0.36971	0.410179
-0.0287504	0.411143	0.25584	0.396088	0.368411	0.383771
-0.0273711	0.388673	0.352752	0.442093	0.328714	0.416478
-0.0148054	0.370854	0.270078	0.346024	0.324013	0.325576
-0.0367613	0.387912	0.276307	0.396697	0.326263	0.418108
-0.0214803	0.371162	0.329154	0.406639	0.343612	0.422781
-0.0273721	0.343321	0.251369	0.363848	0.309247	0.362241
-0.0257184	0.380018	0.304211	0.376228	0.340933	0.400734
-0.0305839	0.323329	0.22906	0.340709	0.265071	0.311323
-0.0362405	0.331083	0.286812	0.372885	0.286341	0.389354
-0.0342773	0.359699	0.303696	0.426849	0.318476	0.420127
-0.0272807	0.330794	0.251191	0.384302	0.280384	0.375671
-0.0339245	0.357687	0.307856	0.393067	0.324784	0.405679
-0.0270561	0.343259	0.305989	0.373053	0.28653	0.396619
-0.0198147	0.313197	0.239319	0.384046	0.269181	0.376519
-0.0295979	0.415308	0.263079	0.397624	0.377801	0.462342
-0.0263799	0.388482	0.324174	0.416493	0.364321	0.438368
-0.0380217	0.380322	0.273003	0.363581	0.328343	0.338592
-0.0531435	0.427048	0.306913	0.423952	0.376282	0.415535
-0.0395141	0.390717	0.256586	0.459601	0.344697	0.481409
-0.037682	0.382465	0.313912	0.391564	0.34261	0.3876
-0.0243814	0.323399	0.256367	0.362476	0.284639	0.370924
-0.0149877	0.384441	0.320906	0.378204	0.336589	0.385625
-0.0652472	0.37157	0.288614	0.483758	0.368592	0.469237
-0.0361505	0.36232	0.350943	0.368385	0.346943	0.446366
-0.0316477	0.347491	0.314622	0.380116	0.315362	0.391652
-0.0327618	0.364543	0.296746	0.395816	0.324679	0.377472
-0.0281182	0.397327	0.263559	0.414014	0.325554	0.410925
-0.0261484	0.359293	0.291625	0.384921	0.340253	0.396663
-0.038971	0.453014	0.361796	0.45431	0.400664	0.445197
-0.0306275	0.42165	0.377419	0.383584	0.398971	0.421713
-0.0355632	0.370661	0.290754	0.355987	0.340089	0.377361
-0.0330856	0.342104	0.323719	0.361184	0.298369	0.415899
-0.0274017	0.303265	0.254873	0.330333	0.273456	0.342345
-0.0311039	0.316534	0.258726	0.328779	0.267338	0.376604
-0.0299558	0.352703	0.235631	0.394503	0.338949	0.442741
-0.000865581	0.381836	0.250322	0.406635	0.354202	0.350701
-0.00554235	0.351018	0.254027	0.427187	0.292053	0.459042
-0.0227935	0.432898	0.415325	0.457496	0.406092	0.468092
-0.0366798	0.37963	0.231617	0.415463	0.337617	0.435333
-0.0280168	0.326792	0.375507	0.414029	0.306384	0.397659
-0.0273585	0.330033	0.329731	0.396487	0.316117	0.407498
-0.0305811	0.398346	0.359746	0.467833	0.368783	0.417413
-0.0320851	0.39968	0.345921	0.374396	0.365262	0.465697
-0.0326438	0.365424	0.329739	0.387043	0.321944	0.416806
-0.031244	0.346652	0.273758	0.368333	0.314561	0.37308
-0.0242419	0.303343	0.255597	0.38026	0.272334	0.451223
-0.0182888	0.35302	0.276776	0.389752	0.339513	0.434741
-0.0292718	0.384172	0.327998	0.491302	0.356312	0.558271
-0.0398385	0.348266	0.301747	0.39102	0.319374	0.401308
-0.0285956	0.341397	0.280368	0.366153	0.336241	0.422954
-0.0248019	0.342008	0.297594	0.41285	0.327164	0.478139
-0.0245996	0.364349	0.363626	0.447437	0.364086	0.437165
-0.0186194	0.343728	0.264601	0.399778	0.281707	0.467712
-0.0221738	0.399497	0.316415	0.504972	0.364103	0.551525
-0.0350414	0.438393	0.302156	0.476842	0.365722	0.459883
-0.0280599	0.408616	0.330098	0.398922	0.373626	0.371717
-0.0364492	0.358051	0.343294	0.415691	0.306907	0.418583
-0.0454494	0.36125	0.255983	0.332535	0.333236	0.377181
-0.0496962	0.324888	0.289231	0.383511	0.323822	0.446206
-0.0240289	0.331847	0.260215	0.329865	0.297867	0.360753
-0.0386527	0.352194	0.326458	0.37796	0.311963	0.41692
-0.0308342	0.33923	0.304012	0.367291	0.314939	0.430765
-0.0325708	0.406259	0.421612	0.452045	0.344227	0.411691
-0.0313207	0.365334	0.285713	0.484514	0.32986	0.49442
-0.0349455	0.39732	0.431788	0.431642	0.368073	0.464785
-0.0316589	0.335987	0.298086	0.391774	0.312323	0.469511
-0.0175762	0.367382	0.315062	0.382519	0.323581	0.429468
-0.0363793	0.364965	0.27287	0.446955	0.334811	0.493958
0.00290312	0.365053	0.292505	0.40472	0.345885	0.451632
-0.0509776	0.328958	0.280718	0.346903	0.296575	0.36153
-0.0318786	0.380275	0.280456	0.417052	0.301741	0.411515
-0.0276403	0.395115	0.322162	0.399634	0.351452	0.446003
-0.0259337	0.378214	0.319807	0.417246	0.308367	0.368766
-0.0238178	0.301488	0.246035	0.413393	0.284329	0.345562
-0.0282403	0.367475	0.296738	0.321497	0.293367	0.339853
-0.0294838	0.379819	0.303895	0.421001	0.330957	0.39123
0.0104378	0.35913	0.281442	0.380404	0.355682	0.515939
-0.0166138	0.342884	0.271685	0.419589	0.311742	0.4811
-0.029688	0.353911	0.347325	0.418774	0.3157	0.424653
-0.0400999	0.299361	0.254409	0.36847	0.255428	0.456335
-0.0274751	0.344243	0.274313	0.356686	0.312806	0.380412
-0.0315313	0.366285	0.309998	0.374169	0.317836	0.459048
-0.0265507	0.391586	0.341491	0.434745	0.360281	0.429953
-0.0336885	0.44594	0.393991	0.418489	0.373003	0.451849
-0.0210087	0.447521	0.346808	0.444829	0.379914	0.46237
-0.0287923	0.448848	0.328703	0.480352	0.393301	0.57514
-0.0339492	0.382526	0.344971	0.411357	0.363021	0.401495
-0.0386503	0.35803	0.318762	0.397766	0.309436	0.438338
-0.0210709	0.300888	0.24337	0.355469	0.271895	0.369205
-0.0535037	0.36621	0.235452	0.402067	0.315428	0.399336
-0.0351857	0.346322	0.263073	0.373128	0.288276	0.385466
-0.0443103	0.374649	0.29658	0.394114	0.340653	0.410439
-0.0264084	0.342636	0.352821	0.378172	0.307213	0.419124
-0.0305629	0.374113	0.282437	0.358793	0.360207	0.425235
-0.0350497	0.425457	0.338329	0.406513	0.364702	0.455157
-0.0369675	0.35875	0.272277	0.424298	0.316487	0.485185
-0.0246615	0.399145	0.38583	0.394787	0.385619	0.38646
-0.0316701	0.388742	0.347861	0.396339	0.361514	0.413257
-0.0131487	0.428621	0.406923	0.418071	0.39752	0.429144
-0.0377216	0.396359	0.26112	0.365774	0.349224	0.367005
-0.0322383	0.376973	0.316641	0.39224	0.339376	0.432722
-0.0260365	0.359748	0.305507	0.395746	0.349319	0.435294
-0.0301186	0.382695	0.294064	0.398995	0.343034	0.512844
-0.0229059	0.366808	0.28488	0.439961	0.336228	0.46772
-0.0383222	0.38709	0.279056	0.357872	0.347187	0.3536
-0.0351653	0.377609	0.327025	0.400074	0.3491	0.405156
-0.0273754	0.381923	0.336978	0.441263	0.335023	0.526862
-0.0367251	0.329774	0.218668	0.357338	0.291035	0.336317
-0.0349728	0.430379	0.331923	0.391908	0.364314	0.435995
-0.0322931	0.400906	0.334067	0.447192	0.357458	0.436614
-0.0342519	0.366731	0.305539	0.398797	0.334415	0.375172
-0.0297785	0.356388	0.284289	0.380433	0.308689	0.488109
-0.0373863	0.422606	0.40255	0.438213	0.364719	0.445257
-0.0362189	0.342367	0.265641	0.362524	0.295987	0.374542
-0.0368653	0.38457	0.329611	0.384559	0.348179	0.38008
-0.0362517	0.371665	0.304733	0.449562	0.335389	0.540874
-0.0461937	0.334184	0.212383	0.387245	0.285733	0.404177
-0.0108285	0.46395	0.453374	0.459838	0.425311	0.50666
-0.0332434	0.375404	0.3068	0.399888	0.361776	0.391648
0.0170418	0.354727	0.33353	0.396219	0.330411	0.431295
-0.00523032	0.33677	0.315586	0.422999	0.290965	0.416447
-0.00120708	0.360338	0.358595	0.44666	0.348311	0.449271
0.016351	0.379213	0.323828	0.409619	0.346851	0.41547
-0.0040652	0.385235	0.39426	0.419461	0.366964	0.414046
-0.0151939	0.349297	0.259068	0.419669	0.335355	0.407265
-0.0141678	0.322638	0.276788	0.371494	0.284974	0.382086
0.00734887	0.29875	0.332312	0.383287	0.283813	0.333257
-0.031964	0.353607	0.353058	0.456166	0.316226	0.506708
-0.0161411	0.401927	0.319966	0.484292	0.349267	0.441309
0.0273194	0.422938	0.420415	0.475066	0.418801	0.456801
-0.00999321	0.383102	0.359656	0.400393	0.367948	0.356617
-0.00107211	0.363718	0.288071	0.466982	0.330998	0.486068
0.0600768	0.429514	0.38331	0.451409	0.409755	0.493803
0.00165244	0.409593	0.31366	0.460715	0.372988	0.483058
-0.0853991	0.428717	0.41254	0.450817	0.389837	0.525484
-0.0299295	0.471341	0.363199	0.442637	0.399302	0.498435
-0.0232505	0.36623	0.294931	0.405198	0.319433	0.412006
-0.0730742	0.345042	0.309698	0.374678	0.3134	0.418942
-0.00228455	0.423369	0.335173	0.475188	0.422199	0.485692
-0.000480624	0.484586	0.361781	0.501248	0.410081	0.497418
-0.000534971	0.367633	0.408287	0.437278	0.34789	0.541908
-0.00659929	0.345354	0.28581	0.419615	0.324225	0.359359
0.0211305	0.396609	0.307012	0.447022	0.375212	0.431679
0.0182526	0.366323	0.282725	0.487686	0.345923	0.458115
-0.0378162	0.422962	0.323881	0.416495	0.398832	0.401718
-0.0824701	0.328754	0.264502	0.340166	0.315884	0.338585
-0.0297302	0.331851	0.27306	0.398209	0.317691	0.47871
-0.0319006	0.355121	0.295733	0.359147	0.32336	0.331689
-0.0385225	0.337163	0.287853	0.331484	0.326456	0.315385
-0.00431687	0.334112	0.268739	0.43253	0.305403	0.489569
-0.0322617	0.368663	0.355382	0.438247	0.344927	0.409637
-0.00153346	0.345656	0.226282	0.42422	0.330344	0.399584
-0.0289897	0.343127	0.297864	0.361257	0.32241	0.341629
0.000984046	0.359065	0.327086	0.397624	0.326913	0.365715
-0.038479	0.314895	0.253111	0.392147	0.291333	0.471529
-0.017434	0.291499	0.231399	0.37443	0.26498	0.374622
0.0350823	0.384712	0.339888	0.410829	0.38137	0.477479
-0.00110842	0.413727	0.267645	0.435028	0.38839	0.459184
-2.38473e-05	0.367405	0.339469	0.401873	0.384505	0.427517
0.00736115	0.400732	0.338062	0.422576	0.354182	0.386618
-0.0226165	0.356642	0.270664	0.385177	0.355916	0.448936
-0.0605662	0.381793	0.324987	0.394261	0.362371	0.417505
-0.0340225	0.438107	0.271025	0.396515	0.406008	0.365469
0.0248838	0.457315	0.433764	0.442127	0.390087	0.552634
-0.0296323	0.308615	0.219295	0.366833	0.304617	0.415992
-0.0498582	0.340275	0.276188	0.412777	0.321289	0.449545
0.0387971	0.410197	0.314517	0.490768	0.348102	0.423022
0.0020666	0.352704	0.284562	0.488441	0.298417	0.477298
0.0103068	0.32057	0.239116	0.382622	0.285928	0.377242
-0.0529387	0.35985	0.386926	0.385705	0.358716	0.474316
-0.00625905	0.31568	0.294651	0.401018	0.269459	0.400356
-0.0216154	0.392677	0.317755	0.434218	0.347028	0.353168
-0.00853615	0.347452	0.369108	0.365267	0.305049	0.404718
0.00113758	0.325544	0.308069	0.292523	0.301423	0.359448
-0.0342011	0.383443	0.335899	0.401716	0.355106	0.407148
0.0222942	0.319317	0.282427	0.432822	0.30411	0.442104
-0.0727037	0.416359	0.320678	0.475098	0.412496	0.529644
0.00261323	0.286552	0.218925	0.397757	0.246102	0.364464
0.0324446	0.314778	0.297091	0.437506	0.30436	0.461806
-0.00112068	0.429311	0.371154	0.378299	0.373651	0.411309
0.0182343	0.400933	0.318488	0.415737	0.368084	0.461468
-0.083922	0.316073	0.216619	0.387477	0.311503	0.446498
-0.00141228	0.40485	0.300462	0.379098	0.357224	0.438248
-0.0372485	0.403372	0.357299	0.431823	0.367588	0.477405
0.00924469	0.351327	0.248258	0.358679	0.323865	0.407307
-0.0168247	0.364211	0.289295	0.364015	0.373983	0.404614
0.0036077	0.367474	0.352351	0.388153	0.362554	0.43832
-0.0629002	0.344187	0.25986	0.434186	0.318963	0.444777
-0.0263358	0.329494	0.291867	0.393735	0.312177	0.467393
0.000467327	0.353208	0.336083	0.400182	0.321807	0.478839
0.00206464	0.431886	0.323615	0.438815	0.448423	0.493126
0.0468499	0.360652	0.28502	0.36615	0.344937	0.416768
0.0095409	0.428001	0.350442	0.452385	0.401603	0.497562
-0.000867626	0.354368	0.28089	0.381556	0.326337	0.462712
-0.0149865	0.330977	0.300369	0.398967	0.310705	0.419011
0.0128986	0.365103	0.231959	0.338685	0.312206	0.355778
0.0530785	0.364916	0.297928	0.4397	0.346029	0.410835
0.026271	0.338054	0.317968	0.365759	0.323651	0.378906
-0.0296715	0.351756	0.325841	0.387355	0.337651	0.427946
0.0434207	0.323095	0.294715	0.444378	0.324964	0.39202
0.00666954	0.362187	0.307048	0.376654	0.345162	0.428147
0.0575291	0.382688	0.287972	0.406539	0.314235	0.447799
-0.0177613	0.335975	0.256984	0.390209	0.281404	0.403868
0.0151008	0.380203	0.360671	0.415537	0.351613	0.419044
-0.0603345	0.338496	0.245093	0.37373	0.303165	0.406677
0.0461418	0.387264	0.277308	0.378836	0.334006	0.421525
0.0215158	0.384385	0.34186	0.372297	0.354826	0.331951
-0.0275431	0.320465	0.341319	0.419009	0.324596	0.464912
0.00882751	0.301031	0.287714	0.347898	0.292286	0.421346
-0.0389777	0.326444	0.266768	0.440217	0.292411	0.521413
0.0294969	0.437388	0.366745	0.451203	0.409291	0.491209
-0.0791199	0.311497	0.305705	0.313288	0.281399	0.376504
0.0184612	0.396019	0.315355	0.385938	0.366124	0.431448
-0.00111294	0.425976	0.385461	0.413669	0.379011	0.42841
0.0308786	0.408818	0.339441	0.423806	0.362431	0.412268
0.00965354	0.432823	0.352438	0.452395	0.427966	0.484475
0.00788488	0.381314	0.286859	0.391198	0.357095	0.432175
0.0228825	0.437755	0.308841	0.478933	0.376767	0.485368
0.012515	0.364351	0.330649	0.406557	0.355442	0.439326
0.0243904	0.367404	0.345794	0.433865	0.320814	0.408778
-0.0342975	0.381236	0.294581	0.401642	0.355885	0.470429
-0.0120311	0.337038	0.359147	0.380295	0.336068	0.382809
-0.0157222	0.35738	0.319805	0.400798	0.335607	0.412984
0.0100318	0.395687	0.344268	0.375415	0.358398	0.469573
0.00504902	0.325737	0.259676	0.382614	0.303984	0.3754
-0.0296364	0.326686	0.329327	0.360488	0.361307	0.347774
0.0526672	0.35799	0.295641	0.435955	0.335936	0.423812
0.0102399	0.401319	0.346942	0.416292	0.343492	0.469722
0.00276992	0.403328	0.46533	0.414273	0.381984	0.492216
-0.0716576	0.346922	0.350307	0.393103	0.330851	0.428294
-0.00691415	0.460303	0.439726	0.487963	0.410047	0.49154
-0.0254792	0.365421	0.335271	0.396171	0.332526	0.387427
0.00220848	0.371417	0.35486	0.381764	0.367159	0.478295
0.0345963	0.365558	0.300737	0.316029	0.355635	0.405023
-0.0482363	0.356297	0.268574	0.333551	0.305747	0.324729
-0.0272371	0.347483	0.252294	0.402695	0.340523	0.399697
-0.00730582	0.307664	0.242683	0.368315	0.27725	0.390807
-0.00278717	0.299278	0.267485	0.414029	0.278796	0.404777
0.0251702	0.323827	0.303035	0.427587	0.308862	0.444699
-0.039463	0.428366	0.385195	0.46245	0.453714	0.447682
-0.00177379	0.391214	0.318694	0.413734	0.368801	0.434442
-0.0498678	0.30748	0.255573	0.364668	0.283126	0.304417
0.0519656	0.389678	0.277721	0.439504	0.396904	0.449756
-0.0796169	0.353429	0.359989	0.523778	0.324808	0.539755
0.0171747	0.378516	0.283919	0.41847	0.350383	0.49669
-0.0259666	0.356189	0.280638	0.420004	0.327539	0.429802
-0.0101478	0.360476	0.258151	0.404992	0.346823	0.418493
0.0342235	0.364036	0.333234	0.39537	0.390556	0.423889
0.0100173	0.391508	0.379001	0.374959	0.341334	0.39979
-0.00876829	0.332751	0.375145	0.383329	0.297684	0.438449
-0.09162	0.281288	0.243927	0.348678	0.270335	0.360775
-0.0219263	0.377985	0.278468	0.405832	0.353025	0.436358
-0.0222885	0.365474	0.360085	0.404066	0.342234	0.388079
0.0536137	0.366545	0.3069	0.344262	0.344913	0.34825
0.0381643	0.315154	0.275549	0.461144	0.30144	0.537294
-0.0664635	0.305494	0.276185	0.415777	0.285478	0.442968
0.0201123	0.362907	0.333442	0.392368	0.326183	0.400051
-0.0137424	0.364449	0.28897	0.387471	0.337969	0.406585
-0.127346	0.344413	0.282542	0.373901	0.328108	0.418574
0.0197389	0.29067	0.264892	0.39508	0.284832	0.395079
-0.0152786	0.356795	0.288763	0.333373	0.321179	0.39515
-0.0246728	0.429106	0.4034	0.412058	0.394625	0.451597
0.0429566	0.356481	0.302611	0.41558	0.346755	0.409245
0.0233345	0.407306	0.30802	0.458465	0.371967	0.499605
0.00622091	0.388968	0.327885	0.386265	0.392605	0.439109
-0.129859	0.388968	0.327885	0.386265	0.392605	0.439109
-0.0147163	0.413602	0.207537	0.421807	0.309164	0.39505
0.0578211	0.355334	0.275174	0.390751	0.358116	0.437024
0.0470937	0.343012	0.298376	0.42021	0.378817	0.488673
-0.0251375	0.329683	0.294369	0.307713	0.287533	0.304971
-0.00375465	0.318214	0.29631	0.418401	0.318574	0.445506
0.00260337	0.392066	0.312353	0.372676	0.376328	0.392583
-0.0151628	0.459998	0.405332	0.441406	0.437224	0.477962
0.00401883	0.357784	0.325753	0.365623	0.316922	0.399226
-0.00207248	0.402342	0.362131	0.444754	0.377639	0.483896
0.00389096	0.375506	0.366356	0.47041	0.364131	0.486094
0.0471138	0.347805	0.276829	0.331936	0.33192	0.420024
0.0210247	0.405639	0.345254	0.4557	0.348936	0.450713
-0.00355469	0.336563	0.330022	0.380262	0.302031	0.402476
0.0100898	0.33303	0.272559	0.349545	0.298515	0.376231
0.039653	0.408401	0.314623	0.413513	0.379607	0.441958
0.00848825	0.427764	0.319516	0.511684	0.381014	0.501877
0.052793	0.41149	0.33706	0.42625	0.379495	0.484326
0.0485014	0.343919	0.296119	0.349589	0.32589	0.447752
0.0149146	0.362608	0.302299	0.40822	0.357032	0.506251
0.0242453	0.420963	0.348605	0.404812	0.386084	0.462619
0.025688	0.405961	0.373237	0.415428	0.403743	0.466061
0.0192349	0.413813	0.385107	0.436485	0.386065	0.481131
0.00878065	0.366731	0.337827	0.420388	0.362624	0.479867
-0.00716751	0.370795	0.357173	0.455097	0.363353	0.504729
0.016217	0.392045	0.31302	0.373389	0.361317	0.498472
0.014023	0.436511	0.339624	0.44827	0.414761	0.530705
0.0149697	0.377026	0.362799	0.394626	0.348217	0.466416
0.0183586	0.441274	0.421046	0.466801	0.435356	0.565974
-0.0298969	0.382424	0.388823	0.394198	0.376023	0.383049
0.0158823	0.364074	0.378228	0.416715	0.331548	0.372653
0.053298	0.383849	0.326375	0.442147	0.363118	0.428935
-0.0104991	0.398017	0.388034	0.375879	0.370727	0.371165
0.0221602	0.394129	0.352454	0.381579	0.35825	0.488957
0.016604	0.34657	0.288477	0.367887	0.292689	0.360291
-0.00406917	0.396541	0.378131	0.426839	0.381819	0.466098
0.0103546	0.400319	0.351619	0.45229	0.401766	0.465829
0.00538172	0.365287	0.296936	0.401046	0.343741	0.410077
0.00576779	0.389087	0.301985	0.444133	0.365258	0.478166
-0.00604563	0.378796	0.402351	0.383826	0.366479	0.374671
0.00955745	0.357601	0.304461	0.40798	0.338809	0.381984
-0.00920636	0.393457	0.438565	0.447999	0.372689	0.464629
-0.0165895	0.401776	0.343661	0.438543	0.395466	0.474458
0.0113822	0.403729	0.357562	0.42478	0.355204	0.474048
0.017937	0.445334	0.381584	0.395682	0.44796	0.420964
0.00902589	0.398543	0.371423	0.455275	0.394234	0.429148
0.00021849	0.448087	0.381868	0.45836	0.398367	0.444192
0.0190487	0.413095	0.411334	0.44698	0.374237	0.468382
0.0098355	0.417728	0.477953	0.461993	0.383863	0.503493
0.0224725	0.449372	0.358466	0.404557	0.392159	0.451843
-0.00487994	0.397223	0.35891	0.461068	0.399651	0.476396
0.00434717	0.385458	0.384447	0.385945	0.379227	0.384339
0.0292433	0.414639	0.349545	0.394911	0.355888	0.334133
-0.0109631	0.38994	0.360851	0.457501	0.367296	0.48312
0.0365449	0.345299	0.304633	0.467023	0.309173	0.429253
-0.00671154	0.421842	0.381798	0.356412	0.383487	0.395431
0.00702776	0.347485	0.331627	0.402516	0.326485	0.472737
-0.0578884	0.412449	0.288009	0.424734	0.338142	0.390378
-0.0139954	0.382715	0.377323	0.507665	0.353107	0.550109
0.0041125	0.304839	0.205805	0.330729	0.254042	0.337476
-0.0287789	0.408982	0.339464	0.450158	0.361223	0.479255
-0.0488924	0.378848	0.317878	0.406473	0.36	0.421577
-0.0564544	0.309664	0.254328	0.401127	0.330778	0.441687
-0.0673928	0.395861	0.321014	0.453138	0.365908	0.469078
0.046614	0.26142	0.246289	0.324679	0.245924	0.29247
0.0334718	0.376407	0.366017	0.41567	0.337557	0.390848
0.0199135	0.300594	0.265575	0.421613	0.300411	0.473214
0.0218776	0.463316	0.453964	0.512996	0.441698	0.5676
0.00612842	0.41622	0.353033	0.422677	0.393134	0.487778
0.00463355	0.373693	0.267297	0.448763	0.337071	0.503654
0.02826	0.374488	0.260899	0.433323	0.34769	0.453104
-0.00645126	0.475032	0.498098	0.46348	0.444795	0.540946
-0.00608375	0.407798	0.373866	0.460964	0.418002	0.554148
0.00747487	0.424245	0.381109	0.415813	0.401818	0.426418
0.0154109	0.451501	0.45575	0.437756	0.430583	0.49768
0.0171911	0.399734	0.354342	0.396879	0.348875	0.40811
0.00107585	0.367584	0.328115	0.399208	0.362416	0.423233
-0.00780675	0.443238	0.388094	0.413133	0.435325	0.376263
0.0224253	0.394599	0.360423	0.42051	0.378873	0.426545
0.0123399	0.45378	0.4581	0.495265	0.431948	0.5421
-0.00237429	0.364732	0.358829	0.411238	0.334263	0.473254
-0.0158912	0.38133	0.287915	0.427023	0.316357	0.402516
0.0359939	0.35159	0.282873	0.379112	0.337235	0.450707
-0.0204529	0.33249	0.273769	0.283389	0.279795	0.260355
-0.0194584	0.394028	0.318875	0.399809	0.378788	0.470943
0.00955399	0.38211	0.395218	0.418641	0.345155	0.453488
0.0107972	0.483009	0.455368	0.430633	0.449785	0.490768
0.0036222	0.428505	0.373163	0.385819	0.362867	0.349111
0.0270652	0.428843	0.309782	0.39753	0.378229	0.424673
0.0211792	0.379372	0.291552	0.408636	0.364857	0.462674
0.0113995	0.401332	0.374216	0.40842	0.385027	0.458823
-0.00195878	0.372451	0.300987	0.441397	0.358477	0.433868
0.0223319	0.401737	0.348438	0.405502	0.391947	0.380191
-0.00629507	0.402629	0.343372	0.384704	0.3563	0.443243
0.0223077	0.419968	0.349766	0.434696	0.378112	0.455875
0.00780824	0.371712	0.251393	0.403568	0.33834	0.371376
0.0201309	0.467333	0.351424	0.515673	0.428479	0.571772
0.00412643	0.29218	0.239811	0.405676	0.233029	0.397662
-0.00501512	0.424971	0.441887	0.387837	0.379311	0.413263
0.00312379	0.38354	0.333503	0.500925	0.353029	0.468122
-0.0123802	0.484251	0.444805	0.499416	0.410935	0.460435
0.0308992	0.432735	0.349995	0.489342	0.42669	0.526599
-0.00381469	0.327452	0.286718	0.41334	0.302857	0.402784
0.0201851	0.406568	0.349537	0.464198	0.374649	0.501216
0.00284909	0.397436	0.328974	0.440888	0.362312	0.41821
-0.0245163	0.416635	0.418619	0.438536	0.389842	0.505672
-0.0006362	0.562151	0.501573	0.575334	0.491805	0.60664
0.0106347	0.485883	0.412653	0.509682	0.477103	0.568088
0.0329793	0.395326	0.32185	0.504986	0.375053	0.49532
0.0115408	0.383027	0.324055	0.476371	0.366969	0.526933
0.0144723	0.401502	0.308118	0.442359	0.357574	0.445808
0.00627398	0.464136	0.399038	0.461236	0.427497	0.509288
0.0124149	0.482565	0.424761	0.441317	0.452653	0.474675
0.0271781	0.363721	0.31695	0.371856	0.360638	0.363726
0.0378687	0.366691	0.321732	0.528379	0.351206	0.514524
-0.00216058	0.44604	0.266993	0.423756	0.398433	0.476951
0.0023596	0.423641	0.359605	0.420496	0.375322	0.494302
-0.00524164	0.422104	0.403136	0.392162	0.36501	0.416036
0.0135826	0.372737	0.325684	0.346055	0.334291	0.40844
0.0268214	0.38806	0.392462	0.41475	0.374843	0.475315
0.00588319	0.437411	0.309485	0.415733	0.40578	0.452678
-0.0146603	0.447132	0.303601	0.455602	0.415479	0.642658
-0.000283359	0.39756	0.331601	0.407617	0.36766	0.372386
-0.010311	0.386976	0.323811	0.45255	0.354481	0.490178
0.0258999	0.48925	0.446883	0.478606	0.423968	0.522285
0.0232972	0.433636	0.408686	0.416594	0.357927	0.426263
0.0176337	0.390183	0.301445	0.488736	0.363407	0.504716
-0.000868055	0.409205	0.385362	0.396066	0.399626	0.44174
0.00487165	0.477473	0.476399	0.438269	0.443478	0.496679
0.00427786	0.469822	0.411288	0.456492	0.451164	0.52292
-0.0168768	0.488209	0.433894	0.516513	0.458642	0.620214
0.000246674	0.356411	0.342182	0.435211	0.346166	0.459893
-0.00450933	0.353179	0.308508	0.406277	0.3342	0.428704
0.000938588	0.397437	0.323415	0.459422	0.355693	0.435373
-0.0148269	0.383815	0.357124	0.384183	0.388919	0.431022
-0.013023	0.471733	0.380438	0.407491	0.436	0.440056
0.0166414	0.504561	0.369773	0.449276	0.487105	0.496518
-0.0300214	0.36941	0.314942	0.393468	0.340252	0.461063
-0.000380236	0.440962	0.319929	0.453009	0.410827	0.518296
0.00483462	0.397571	0.337252	0.455321	0.375462	0.472421
0.00967722	0.439407	0.397263	0.443935	0.387767	0.44613
0.000298691	0.415337	0.293872	0.393988	0.379282	0.449182
-0.0153995	0.513926	0.432235	0.475993	0.487461	0.506414
0.0109293	0.457446	0.372819	0.415572	0.450631	0.458843
-0.0103565	0.378612	0.296183	0.435571	0.341066	0.47422
-0.0279236	0.377785	0.297878	0.430193	0.371056	0.401545
0.00296344	0.414134	0.326692	0.394648	0.376904	0.39081
0.00518589	0.42362	0.320132	0.410286	0.355984	0.438383
-0.0161014	0.408949	0.305352	0.396064	0.35881	0.419224
-0.00100025	0.488644	0.52718	0.467346	0.479088	0.453408
-0.00134409	0.418796	0.379308	0.442346	0.370397	0.442403
0.00483346	0.435267	0.358216	0.4855	0.426821	0.486247
0.0182744	0.433086	0.434489	0.39542	0.393712	0.43309
-0.0171227	0.384599	0.320604	0.346694	0.330661	0.367225
0.000666942	0.394806	0.439081	0.389545	0.382734	0.480153
-0.0198659	0.54062	0.445209	0.548457	0.521358	0.52702
0.00961729	0.3883	0.321238	0.448747	0.340218	0.502803
0.0115771	0.305045	0.274496	0.40721	0.341839	0.420823
0.00983433	0.456471	0.351238	0.421897	0.425397	0.481292
0.00352721	0.38392	0.391827	0.410962	0.367559	0.424415
-0.00154539	0.373329	0.269864	0.408218	0.352476	0.416751

## Sheet: Figure3b
MSE factor score	First cluster	Second cluster	Third cluster	Fourth cluster	Fifth cluster
-0.0204675	0.42592	0.439657	0.39852	0.335629	0.513852
0.0224328	0.411917	0.422192	0.407285	0.380341	0.437247
-0.0157512	0.380661	0.296274	0.262669	0.269721	0.29045
-0.00207728	0.483309	0.436481	0.39418	0.369231	0.426229
0.0186277	0.431714	0.405381	0.326048	0.328278	0.385299
0.023594	0.534141	0.488337	0.501259	0.343814	0.529732
0.120194	0.428123	0.378144	0.40973	0.345404	0.445521
0.00363344	0.449173	0.344465	0.368595	0.338187	0.360054
-0.0383926	0.429434	0.306066	0.241357	0.26944	0.281563
0.0153591	0.356558	0.340851	0.258249	0.239885	0.341162
0.0477352	0.445744	0.454202	0.39262	0.361332	0.522848
0.0219954	0.43948	0.412326	0.41048	0.403425	0.339689
0.00715691	0.462189	0.390208	0.327159	0.332753	0.491635
0.0204315	0.470985	0.446493	0.39115	0.327247	0.413141
0.0267384	0.457288	0.41197	0.407418	0.384804	0.362782
0.00955201	0.572365	0.47902	0.381669	0.368727	0.474326
-0.0121702	0.618454	0.643078	0.463349	0.481779	0.609466
-0.0119008	0.568866	0.42047	0.450712	0.414204	0.542287
0.0070897	0.443816	0.447311	0.438937	0.373864	0.482602
0.0132708	0.475457	0.46878	0.471861	0.326148	0.50472
0.0182822	0.452038	0.493669	0.367776	0.35485	0.463078
0.0168249	0.462905	0.41493	0.357936	0.366787	0.459522
0.0164756	0.415917	0.378727	0.338085	0.353676	0.456575
-0.0163858	0.452721	0.448991	0.559698	0.40667	0.588411
0.00895998	0.416293	0.50426	0.405169	0.373713	0.516581
0.00392283	0.508518	0.432963	0.393153	0.350251	0.533076
0.0366809	0.434686	0.364947	0.334697	0.385826	0.330722
-0.0130239	0.53462	0.452551	0.434705	0.381158	0.488681
-0.15213	0.433634	0.37052	0.352153	0.341257	0.483458
0.0111718	0.36312	0.315326	0.290386	0.305666	0.358993
0.0447852	0.406094	0.358997	0.334958	0.275987	0.39855
0.0148377	0.411983	0.432114	0.326943	0.30831	0.429555
-0.00750303	0.418723	0.38631	0.360481	0.411835	0.360455
0.0264621	0.53452	0.413391	0.346907	0.291046	0.405197
-0.00892547	0.479049	0.386278	0.317098	0.311515	0.423619
0.0145266	0.448483	0.401966	0.333396	0.335113	0.417055
0.113016	0.476623	0.361435	0.312634	0.347729	0.515572
0.0744462	0.405258	0.345872	0.299769	0.305873	0.379865
0.00489367	0.375924	0.287859	0.238461	0.253845	0.327624
0.101274	0.416147	0.358652	0.223383	0.331951	0.237901
0.0106131	0.462215	0.432739	0.308958	0.331413	0.377671
0.0360643	0.427365	0.402774	0.352661	0.346143	0.367645
0.0247162	0.608856	0.473035	0.462126	0.356315	0.517549
-0.00751276	0.486856	0.403102	0.445482	0.364615	0.362056
-0.00315248	0.443031	0.409118	0.431951	0.40491	0.472533
0.0264286	0.440321	0.397123	0.307812	0.318008	0.416678
-0.124959	0.398873	0.347927	0.241594	0.328195	0.32984
-0.00677305	0.452998	0.397208	0.332065	0.26672	0.443261
0.0257297	0.492506	0.381782	0.419264	0.36854	0.386903
-0.0031028	0.38319	0.300437	0.306873	0.26462	0.362174
0.00503304	0.424303	0.402929	0.360911	0.343999	0.362637
-0.00426491	0.433067	0.404837	0.312847	0.37346	0.404446
-0.0511834	0.424696	0.36765	0.339127	0.353189	0.360638
0.0429463	0.420125	0.321451	0.266371	0.298753	0.323859
0.022997	0.403444	0.347796	0.323478	0.311641	0.399513
0.0169844	0.405148	0.326671	0.238569	0.298078	0.343472
0.00585433	0.464578	0.374728	0.365378	0.325778	0.435204
0.000719418	0.394808	0.322337	0.321517	0.302726	0.331769
0.0741943	0.436072	0.389055	0.360736	0.361987	0.395228
0.0100841	0.426457	0.39999	0.376758	0.341137	0.376186
-0.0224567	0.465361	0.463259	0.335831	0.429538	0.390132
0.00041612	0.433024	0.434802	0.413142	0.321995	0.383025
-0.0182288	0.45032	0.437772	0.448037	0.368192	0.502766
-0.0102353	0.527189	0.447441	0.444334	0.391254	0.453765
0.00246881	0.572742	0.55187	0.459524	0.487864	0.526241
-0.00755843	0.522988	0.459789	0.513123	0.4441	0.570242
-0.027084	0.441523	0.360008	0.290491	0.309669	0.380611
-0.00477985	0.449707	0.41827	0.400128	0.280327	0.313432
-0.02741	0.532871	0.447111	0.369278	0.372128	0.394905
0.0161476	0.51463	0.365231	0.399733	0.386864	0.476035
0.0254485	0.513178	0.400727	0.373787	0.327174	0.483105
0.0101043	0.504619	0.342437	0.411643	0.329193	0.447358
0.00103462	0.494812	0.481365	0.333241	0.398394	0.409325
0.0150873	0.465753	0.4098	0.324644	0.336538	0.45472
0.00838229	0.483491	0.487486	0.431241	0.455892	0.514311
0.0101389	0.474441	0.380392	0.324168	0.301156	0.393136
0.00648924	0.487218	0.411865	0.331091	0.324197	0.457817
0.0243236	0.498179	0.457391	0.459625	0.378936	0.49954
0.0132543	0.532679	0.490193	0.404812	0.435669	0.486044
0.021968	0.504573	0.507799	0.443693	0.338134	0.471552
0.0227067	0.472485	0.407595	0.395561	0.38245	0.414175
0.0123336	0.437457	0.436327	0.507137	0.380111	0.508806
0.0234002	0.471903	0.424621	0.416584	0.373365	0.510441
0.026279	0.515928	0.495414	0.50156	0.384079	0.442173
0.0289887	0.495727	0.409991	0.400275	0.335088	0.411755
0.0245216	0.557806	0.474619	0.426073	0.402097	0.486177
0.0176613	0.544465	0.485764	0.451459	0.345345	0.4432
0.0215529	0.538773	0.511773	0.417395	0.383545	0.402704
0.0931609	0.403035	0.359274	0.301042	0.261147	0.247522
-0.0238538	0.479425	0.470977	0.436606	0.363014	0.421902
0.00637973	0.374884	0.403654	0.404655	0.438504	0.503053
0.0194556	0.502306	0.493195	0.434764	0.35621	0.450782
0.00371887	0.463989	0.387774	0.421304	0.380964	0.422726
0.0133126	0.479472	0.452498	0.379239	0.370414	0.448708
0.0183488	0.548249	0.39721	0.384428	0.386188	0.438514
0.0176688	0.493795	0.423536	0.430288	0.370027	0.455545
0.0193716	0.516328	0.379245	0.348426	0.386471	0.425486
-0.0176351	0.425697	0.403987	0.403196	0.415913	0.483174
0.00648481	0.393226	0.417256	0.33175	0.329003	0.425251
-0.0344929	0.461477	0.405346	0.343333	0.279472	0.375113
0.0221823	0.426427	0.467452	0.441737	0.36555	0.438149
0.0148947	0.472095	0.480232	0.448664	0.436583	0.449847
-0.0508835	0.435486	0.361243	0.30564	0.271073	0.212219
-0.069077	0.408589	0.275206	0.258437	0.273503	0.206791
0.0601168	0.439179	0.417517	0.358201	0.242624	0.399212
0.0209845	0.484247	0.426567	0.39722	0.326754	0.404661
0.0217325	0.487003	0.487247	0.38674	0.377164	0.447795
-0.10565	0.527123	0.440956	0.417885	0.332985	0.486447
0.0415436	0.427758	0.278004	0.267947	0.257813	0.385694
0.0266975	0.392382	0.429477	0.350021	0.445171	0.463773
0.0268402	0.514742	0.415275	0.404336	0.402229	0.457707
0.0190105	0.424536	0.395727	0.315117	0.333053	0.415873
0.0211055	0.362573	0.464119	0.440965	0.41487	0.459504
-0.0182553	0.419263	0.34429	0.336641	0.352566	0.386814
0.00241542	0.430344	0.364517	0.425642	0.324818	0.466166
0.00752248	0.511965	0.447579	0.418645	0.339668	0.460404
0.00769723	0.452059	0.381806	0.321117	0.298461	0.386964
-0.0138001	0.480472	0.445481	0.384768	0.322926	0.540429
-0.00906615	0.443368	0.452684	0.373832	0.363031	0.505265
-0.00249111	0.459231	0.379236	0.410233	0.38675	0.282866
-0.00278286	0.43359	0.392058	0.301564	0.274701	0.400229
-0.0744779	0.46597	0.352038	0.442717	0.290984	0.397723
-0.00864665	0.280413	0.275559	0.288356	0.217409	0.280195
0.0052159	0.383335	0.361534	0.477443	0.325111	0.537857
-0.0135368	0.396849	0.359852	0.343242	0.310461	0.464046
-0.04415	0.501099	0.34404	0.410213	0.307419	0.452788
-0.0861732	0.413538	0.354388	0.421288	0.323008	0.393822
-0.00357533	0.351701	0.320545	0.378501	0.318103	0.325173
-0.0469973	0.358963	0.322904	0.312284	0.347208	0.333477
-0.0289552	0.456883	0.392628	0.394316	0.321582	0.397024
0.0142858	0.449475	0.509285	0.403581	0.361432	0.446169
0.0178858	0.535927	0.360813	0.314829	0.296247	0.4368
0.00359268	0.465005	0.370335	0.292939	0.266744	0.337113
0.0150222	0.475867	0.373861	0.338993	0.328008	0.36255
0.00544739	0.470866	0.403522	0.322755	0.349411	0.538143
0.0287432	0.505555	0.309951	0.245182	0.282005	0.233269
-0.0808966	0.502817	0.339918	0.243814	0.297736	0.275869
-0.0175618	0.444264	0.468852	0.408031	0.435678	0.499001
0.00628685	0.405699	0.377942	0.296785	0.384176	0.315791
0.0382065	0.417018	0.478745	0.380553	0.346399	0.504598
-0.0361734	0.453568	0.361029	0.281211	0.255513	0.374481
0.0159736	0.385443	0.270436	0.26669	0.250521	0.346775
-0.00216089	0.464413	0.397451	0.413071	0.376044	0.402143
-0.0681515	0.477768	0.437086	0.318784	0.258349	0.34713
0.0240317	0.442639	0.349195	0.364284	0.31893	0.356485
0.00966993	0.478816	0.371859	0.33341	0.304228	0.409457
0.0262022	0.466574	0.415126	0.330906	0.272576	0.371797
0.0167839	0.508755	0.401243	0.354725	0.297202	0.491668
-0.00794517	0.3889	0.357671	0.282123	0.394773	0.395784
0.0209386	0.481797	0.43312	0.451764	0.36035	0.394532
0.025586	0.523101	0.439786	0.408677	0.413109	0.411431
-0.0109302	0.440438	0.46619	0.413905	0.337309	0.477803
0.026427	0.448975	0.41695	0.363074	0.324428	0.432823
-0.000969827	0.462638	0.370407	0.36613	0.312307	0.376027
-0.0117353	0.482021	0.407622	0.29697	0.253078	0.379086
-0.00750361	0.450544	0.452742	0.347969	0.308469	0.449908
-0.00128522	0.43766	0.424956	0.404677	0.288968	0.403912
0.0451901	0.473493	0.391897	0.385524	0.385935	0.469285
0.0243714	0.505845	0.504418	0.497929	0.380416	0.467975
0.00452711	0.458894	0.383564	0.349675	0.339337	0.389243
0.0172585	0.503649	0.390828	0.310619	0.352997	0.491669
-0.00798014	0.436292	0.433328	0.373549	0.363606	0.459891
0.0156088	0.37457	0.375577	0.312914	0.299341	0.434746
0.0239376	0.502204	0.370351	0.344961	0.28328	0.312006
0.0236916	0.430959	0.333287	0.272844	0.279132	0.337256
0.0711863	0.444413	0.369657	0.281104	0.336124	0.365893
-0.00767685	0.411525	0.432106	0.323985	0.315281	0.419213
0.00395161	0.381598	0.364456	0.353899	0.330432	0.376392
0.0402879	0.477291	0.38656	0.339019	0.356545	0.378414
0.0303315	0.435994	0.379257	0.404829	0.328099	0.365416
0.0131905	0.467867	0.37958	0.457925	0.330299	0.445653
0.016006	0.427595	0.375052	0.390358	0.359761	0.352072
-0.0491278	0.488934	0.415304	0.38083	0.312111	0.390423
0.0138074	0.405067	0.382863	0.365177	0.299904	0.425332
0.00416622	0.504329	0.379039	0.360596	0.312159	0.447956
0.0671851	0.429035	0.439359	0.392022	0.337981	0.359852
-0.0356348	0.369717	0.366124	0.327876	0.270737	0.346534
-0.019605	0.44287	0.35812	0.29446	0.281583	0.322852
-0.014116	0.479338	0.395845	0.339588	0.285039	0.364422
-0.00868922	0.409406	0.324443	0.286978	0.316681	0.310425
0.026434	0.453187	0.402087	0.327645	0.297059	0.407366
-0.00177395	0.459978	0.413547	0.282175	0.313305	0.39514
-0.0162754	0.424232	0.298115	0.273192	0.236048	0.323638
-0.0244539	0.375054	0.345641	0.321453	0.331752	0.381876
-0.0103427	0.445199	0.384924	0.317036	0.273618	0.400464
-0.0147802	0.421974	0.463273	0.369287	0.348499	0.382061
-0.027717	0.418091	0.356697	0.298937	0.303553	0.395183
-0.0364304	0.41988	0.401948	0.347609	0.265637	0.386402
-0.0347726	0.367339	0.279621	0.286034	0.244189	0.330461
-0.0463032	0.434513	0.362323	0.322441	0.300062	0.359625
-0.0392186	0.430927	0.388151	0.288497	0.298322	0.369206
-0.016572	0.415253	0.420897	0.286566	0.319144	0.302862
-0.0385405	0.460748	0.426469	0.327147	0.239449	0.399523
-0.0369997	0.335469	0.323544	0.325804	0.298004	0.383003
-0.036466	0.419441	0.342305	0.271026	0.256513	0.352539
-0.0444286	0.4521	0.386858	0.353681	0.341891	0.302391
-0.0336199	0.423621	0.371665	0.37818	0.346339	0.40079
-0.0268988	0.471446	0.437338	0.348355	0.359626	0.503033
-0.0247238	0.487676	0.379599	0.275509	0.261375	0.335913
-0.0352842	0.47186	0.424931	0.380023	0.304386	0.415246
-0.0242896	0.445103	0.345682	0.268106	0.270134	0.419202
-0.034018	0.405162	0.365452	0.386026	0.302214	0.433665
-0.0304563	0.397285	0.323374	0.276929	0.259778	0.321079
-0.0248744	0.450113	0.460221	0.364153	0.324391	0.409404
-0.034009	0.421803	0.345592	0.305579	0.278252	0.307941
-0.0244546	0.442479	0.391559	0.343314	0.318999	0.423837
-0.0362923	0.48613	0.438541	0.293135	0.330513	0.387729
-0.0232695	0.415304	0.4123	0.35242	0.257391	0.357113
-0.0403234	0.361499	0.399886	0.282017	0.274602	0.333993
-0.0334791	0.373059	0.360569	0.313625	0.282887	0.393123
-0.0362708	0.408703	0.423102	0.296913	0.308596	0.349209
-0.0379411	0.375368	0.391829	0.30294	0.296865	0.341237
-0.0234925	0.415676	0.408332	0.359275	0.292929	0.368345
-0.0323925	0.414263	0.392076	0.318315	0.263962	0.344063
-0.0387844	0.481411	0.401038	0.303611	0.281075	0.398292
-0.0246745	0.466405	0.361693	0.332128	0.294579	0.40067
-0.0276203	0.53302	0.406733	0.368165	0.349642	0.423063
-0.0334298	0.470894	0.415365	0.346724	0.356662	0.402958
0.0342526	0.428305	0.410517	0.36639	0.345552	0.406693
-0.0234345	0.438299	0.418392	0.350585	0.296527	0.445849
-0.0337859	0.441962	0.3848	0.359602	0.313692	0.402095
-0.0267773	0.401867	0.312215	0.276515	0.293278	0.362477
-0.0479502	0.389827	0.396811	0.317048	0.307674	0.356366
-0.0324668	0.504197	0.411611	0.361441	0.309136	0.509205
-0.0291169	0.489731	0.561968	0.466384	0.328755	0.498289
-0.0339699	0.442033	0.405522	0.354238	0.295767	0.426827
-0.0448347	0.377611	0.326144	0.309934	0.289918	0.353362
-0.0203893	0.411241	0.421165	0.372489	0.277787	0.373681
-0.0327903	0.472477	0.403961	0.309572	0.283248	0.456934
0.029321	0.493979	0.467125	0.431084	0.373523	0.438378
-0.0310991	0.41615	0.326152	0.304423	0.262919	0.297683
-0.0303003	0.407337	0.376252	0.322192	0.283002	0.353312
-0.0427415	0.388985	0.359917	0.274969	0.285833	0.309048
-0.0245144	0.388949	0.351637	0.268727	0.264615	0.396091
-0.0235123	0.39099	0.391343	0.352656	0.253317	0.385379
-0.0352735	0.472416	0.370764	0.34321	0.32024	0.443526
-0.0202255	0.36814	0.319018	0.272174	0.560497	0.452649
-0.0268371	0.466493	0.435735	0.422606	0.309284	0.430615
-0.0284387	0.392004	0.386835	0.282205	0.257174	0.394187
-0.0402816	0.443805	0.377801	0.305943	0.273727	0.376763
-0.0287014	0.351745	0.377754	0.263847	0.22655	0.381534
-0.0214222	0.482161	0.400314	0.343946	0.287789	0.434577
0.0761339	0.481278	0.454646	0.439781	0.384735	0.392985
-0.033384	0.447064	0.436364	0.36151	0.453375	0.457523
-0.0247407	0.365646	0.376318	0.300338	0.334248	0.414049
-0.0221075	0.46918	0.382761	0.334235	0.305509	0.453661
-0.0294959	0.426765	0.42259	0.384483	0.317303	0.434115
-0.0368265	0.466188	0.434472	0.349866	0.351117	0.371533
-0.0291854	0.460447	0.410812	0.301603	0.306768	0.411968
-0.0333464	0.452184	0.460944	0.324756	0.319346	0.465823
-0.0287504	0.397572	0.380351	0.377684	0.330254	0.40596
-0.0273711	0.442881	0.390326	0.362982	0.300869	0.36623
-0.0148054	0.333944	0.392751	0.349411	0.314969	0.382236
-0.0367613	0.431525	0.420924	0.306366	0.322757	0.302322
-0.0214803	0.431662	0.405371	0.341049	0.347757	0.382703
-0.0273721	0.38417	0.352361	0.372164	0.296143	0.392082
-0.0257184	0.39642	0.365888	0.314872	0.294642	0.402117
-0.0305839	0.34483	0.313606	0.302159	0.244728	0.322517
-0.0362405	0.399749	0.363973	0.306327	0.26058	0.281946
-0.0342773	0.429768	0.37261	0.28254	0.297979	0.430665
-0.0272807	0.388343	0.362435	0.257423	0.216508	0.271315
-0.0339245	0.413083	0.350471	0.302424	0.263096	0.471008
-0.0270561	0.409155	0.341479	0.330862	0.258758	0.390704
-0.0198147	0.397525	0.326854	0.230254	0.268716	0.31801
-0.0295979	0.456527	0.464017	0.359137	0.336288	0.389396
-0.0263799	0.427895	0.36707	0.319235	0.319511	0.410461
-0.0380217	0.341605	0.361333	0.308258	0.250238	0.357975
-0.0531435	0.443614	0.450514	0.419053	0.348146	0.448845
-0.0395141	0.488995	0.373393	0.326424	0.310253	0.408497
-0.037682	0.401995	0.411086	0.350212	0.338473	0.360952
-0.0243814	0.377916	0.385869	0.261589	0.270194	0.315826
-0.0149877	0.392851	0.40762	0.310043	0.283234	0.383111
-0.0361505	0.441256	0.435512	0.329383	0.306933	0.407805
-0.0316477	0.397533	0.315383	0.350295	0.283919	0.398178
-0.0327618	0.378453	0.363969	0.307714	0.29764	0.306991
-0.0281182	0.420525	0.440466	0.32901	0.287627	0.357659
-0.0261484	0.415437	0.344435	0.343708	0.272155	0.37844
-0.038971	0.474814	0.416214	0.416462	0.385122	0.484609
-0.0306275	0.420623	0.429633	0.376747	0.370789	0.443504
-0.0355632	0.392159	0.352633	0.375547	0.35421	0.409377
-0.0330856	0.406638	0.395343	0.355035	0.259952	0.393507
-0.0274017	0.361275	0.299649	0.281475	0.257954	0.321254
-0.0311039	0.345902	0.324144	0.274729	0.262803	0.319221
-0.0299558	0.449701	0.40466	0.312958	0.297346	0.328058
-0.000865581	0.40804	0.452143	0.309915	0.269151	0.397584
0.0310522	0.52142	0.382235	0.369417	0.299432	0.347385
-0.0227935	0.460387	0.40884	0.375836	0.372098	0.432506
-0.0366798	0.445486	0.382194	0.331595	0.31211	0.35241
0.0713599	0.464302	0.336634	0.3552	0.27277	0.349643
-0.0280168	0.417964	0.375896	0.278252	0.275636	0.274462
-0.0273585	0.397342	0.351341	0.320272	0.243316	0.315682
-0.0305811	0.46397	0.445238	0.34336	0.293753	0.330155
-0.0320851	0.460541	0.446026	0.356992	0.313389	0.487975
-0.0326438	0.402925	0.385994	0.302184	0.295278	0.376499
-0.031244	0.387454	0.362347	0.308995	0.320485	0.415521
-0.0242419	0.411507	0.325003	0.276271	0.227601	0.235421
-0.0182888	0.440291	0.358079	0.341013	0.308323	0.402168
-0.0292718	0.531741	0.347273	0.343809	0.342759	0.32798
-0.0398385	0.415816	0.374649	0.293433	0.30989	0.371142
-0.0285956	0.41002	0.352963	0.319451	0.256965	0.380388
-0.0248019	0.45062	0.369385	0.302712	0.264424	0.343015
-0.0245996	0.459442	0.397025	0.340887	0.307481	0.369468
-0.0186194	0.463577	0.362083	0.283726	0.282627	0.323289
-0.0221738	0.535236	0.395266	0.330087	0.341732	0.456655
-0.0350414	0.506669	0.446601	0.352384	0.382706	0.411368
-0.0280599	0.408876	0.383382	0.370368	0.323937	0.371776
-0.0364492	0.407916	0.387833	0.297225	0.246531	0.383615
-0.0454494	0.367426	0.372475	0.323276	0.336484	0.398471
-0.0496962	0.425162	0.371312	0.294005	0.243954	0.352099
-0.0240289	0.362461	0.350685	0.301713	0.250865	0.41835
-0.0386527	0.404456	0.349792	0.296778	0.265668	0.335634
-0.0308342	0.433954	0.351333	0.321646	0.2656	0.383584
-0.0325708	0.469523	0.43556	0.342824	0.296782	0.367902
-0.0313207	0.498129	0.382242	0.333199	0.30919	0.450207
-0.0349455	0.488973	0.416348	0.348349	0.271605	0.469736
-0.0316589	0.448847	0.359347	0.307381	0.273682	0.37679
-0.0175762	0.41033	0.417322	0.334661	0.27845	0.414061
-0.0363793	0.483537	0.396547	0.333728	0.297248	0.421289
-0.0509776	0.366582	0.353799	0.294788	0.284142	0.318794
-0.0318786	0.440081	0.388449	0.364855	0.257151	0.31427
-0.0276403	0.448268	0.411159	0.321328	0.279886	0.468994
-0.0259337	0.40899	0.373805	0.340676	0.268407	0.396193
-0.0238178	0.376503	0.33406	0.250959	0.265708	0.360171
-0.0282403	0.358771	0.334363	0.300384	0.257058	0.374335
-0.0294838	0.416734	0.378316	0.296729	0.293447	0.391074
-0.0166138	0.462939	0.386602	0.323663	0.285484	0.340988
-0.029688	0.433781	0.424107	0.324698	0.29332	0.426723
-0.0400999	0.422992	0.310819	0.244794	0.21115	0.265381
-0.0274751	0.384137	0.327692	0.296751	0.272901	0.337307
-0.0315313	0.431056	0.343741	0.303109	0.287022	0.403633
-0.0265507	0.450455	0.450105	0.38605	0.281655	0.457737
-0.0336885	0.467642	0.465085	0.391919	0.331752	0.353228
-0.0210087	0.467959	0.432043	0.388155	0.341645	0.378841
-0.0287923	0.545888	0.444674	0.416513	0.368091	0.513541
-0.0339492	0.418376	0.429313	0.370067	0.28632	0.298028
-0.0386503	0.45307	0.391906	0.319807	0.277261	0.330974
-0.0210709	0.363214	0.320393	0.252406	0.285943	0.349281
-0.0535037	0.43866	0.341374	0.348662	0.291607	0.317418
-0.0351857	0.38314	0.338416	0.326273	0.238942	0.381536
-0.0443103	0.421661	0.398236	0.289842	0.303671	0.474673
-0.0264084	0.39126	0.338122	0.262926	0.310016	0.336232
-0.0305629	0.426539	0.334304	0.417029	0.277465	0.36538
-0.0350497	0.457456	0.384057	0.427286	0.336162	0.405709
-0.0369675	0.460898	0.329668	0.319515	0.308143	0.42945
-0.0246615	0.388095	0.426858	0.393839	0.327273	0.432911
-0.0316701	0.434099	0.38158	0.305216	0.299574	0.425743
-0.0131487	0.434802	0.395829	0.37665	0.381738	0.370679
-0.0377216	0.390918	0.377347	0.360901	0.332175	0.432533
-0.0322383	0.439024	0.394414	0.320907	0.319771	0.476162
-0.0260365	0.42647	0.429969	0.285379	0.299079	0.373205
-0.0301186	0.48053	0.453741	0.335222	0.298952	0.416914
-0.0229059	0.479366	0.351457	0.352126	0.314796	0.318448
-0.0383222	0.376345	0.388159	0.364156	0.307056	0.396538
-0.0351653	0.40493	0.377183	0.331695	0.274329	0.406543
-0.0273754	0.499773	0.396589	0.327714	0.313439	0.492387
-0.0367251	0.355188	0.310821	0.334754	0.277788	0.335463
-0.0349728	0.437997	0.449603	0.392388	0.346382	0.365091
-0.0322931	0.460469	0.443326	0.327865	0.336591	0.471398
-0.0342519	0.403853	0.401321	0.346371	0.275439	0.364361
-0.0297785	0.451551	0.388334	0.324764	0.259333	0.432568
-0.0373863	0.472962	0.403478	0.37022	0.318771	0.3972
-0.0362189	0.389424	0.358692	0.34002	0.293959	0.382781
-0.0368653	0.39772	0.397158	0.302611	0.290427	0.446559
-0.0362517	0.513321	0.354632	0.356262	0.268327	0.46112
0.0224827	0.395716	0.410275	0.327675	0.328184	0.435073
-0.0338111	0.442052	0.405188	0.292013	0.301073	0.411252
-0.00112068	0.409019	0.415939	0.406978	0.30206	0.482703
0.00969717	0.4284	0.318713	0.319246	0.265108	0.356226
-0.0518191	0.394161	0.330697	0.336434	0.349731	0.388806
-0.00141228	0.392124	0.44288	0.361058	0.362702	0.439163
-0.0647571	0.422032	0.327136	0.34737	0.310328	0.348687
-0.0372485	0.473466	0.400603	0.351024	0.244506	0.34969
0.0234496	0.407302	0.400828	0.302868	0.377299	0.393994
-0.104003	0.342512	0.288248	0.282347	0.291312	0.343499
-0.0153555	0.391809	0.313718	0.333763	0.328648	0.327147
-0.107607	0.370657	0.388945	0.383026	0.254565	0.419287
-0.116357	0.390074	0.266992	0.278574	0.257329	0.302915
-0.0121749	0.423395	0.368539	0.336181	0.281587	0.356378
0.0608193	0.435205	0.416527	0.42626	0.385143	0.409012
0.0209197	0.420537	0.370257	0.407733	0.38498	0.486154
0.00206464	0.475515	0.453518	0.400186	0.409715	0.547985
-0.0632443	0.405087	0.284066	0.306866	0.314517	0.332476
-0.0532426	0.437338	0.341642	0.357243	0.295011	0.313345
-0.000867626	0.417731	0.364582	0.295404	0.30438	0.419463
0.123107	0.52739	0.407661	0.398385	0.384587	0.535198
-0.0411115	0.426409	0.354685	0.359475	0.35867	0.376658
-0.0129005	0.330794	0.302007	0.339872	0.308498	0.347769
-0.126195	0.298732	0.30845	0.265676	0.356997	0.315596
-0.025063	0.387195	0.364467	0.336628	0.282051	0.379365
-0.0054262	0.402851	0.309064	0.244614	0.286668	0.227252
-0.114904	0.351169	0.304599	0.265814	0.235916	0.314842
0.0294969	0.470098	0.430149	0.434908	0.379674	0.470167
0.0184612	0.425598	0.398758	0.383485	0.299559	0.344123
-0.105067	0.465742	0.331718	0.343479	0.344284	0.4634
-0.00111294	0.431865	0.424163	0.334834	0.342707	0.378595
0.0308786	0.42797	0.40321	0.391081	0.301725	0.451322
0.00965354	0.484951	0.482659	0.413319	0.397778	0.430775
0.0147195	0.469448	0.346945	0.2552	0.340976	0.408326
0.00788488	0.405831	0.361686	0.339303	0.307926	0.439464
0.00711291	0.412604	0.342698	0.318888	0.317224	0.299985
0.0377528	0.46287	0.357173	0.287478	0.267109	0.331398
0.012515	0.420399	0.388749	0.350602	0.272417	0.411908
0.0243904	0.420796	0.39152	0.295916	0.251785	0.388106
0.0397169	0.390892	0.356733	0.257033	0.306819	0.311939
-0.0157222	0.416675	0.382708	0.322113	0.323231	0.396551
0.0100318	0.436117	0.415128	0.382555	0.32699	0.484058
0.0102399	0.442111	0.402758	0.356195	0.326539	0.386286
0.00276992	0.435722	0.407065	0.352662	0.337383	0.44022
-0.00456367	0.348952	0.360011	0.380938	0.336066	0.496631
-0.00691415	0.518195	0.464301	0.413972	0.361478	0.543218
-0.194776	0.339721	0.307527	0.224432	0.334147	0.418426
0.00220848	0.444822	0.330718	0.346744	0.311808	0.413639
-0.112667	0.313612	0.323176	0.277369	0.333847	0.273806
0.0184377	0.371839	0.338964	0.264989	0.247704	0.342431
-0.0384928	0.473431	0.35001	0.346008	0.323732	0.40385
-0.16243	0.353358	0.29868	0.346773	0.294732	0.378443
0.0636367	0.351875	0.319473	0.322316	0.297898	0.381874
0.0506614	0.471659	0.460707	0.360649	0.360264	0.42077
-0.0533089	0.359781	0.245142	0.225034	0.208226	0.227202
-0.00177379	0.4284	0.376419	0.36963	0.317767	0.480468
0.0487238	0.459949	0.37365	0.335967	0.445771	0.465189
0.0171747	0.47438	0.338406	0.302991	0.296948	0.422569
-0.00717542	0.407117	0.341238	0.370189	0.267862	0.331468
-0.0382943	0.450529	0.399027	0.215	0.214326	0.25778
-0.0446012	0.402285	0.316533	0.324892	0.305116	0.377796
-0.0111595	0.451124	0.32368	0.326503	0.316142	0.421765
0.0435906	0.450024	0.295326	0.433601	0.369768	0.285746
0.0755429	0.476306	0.387525	0.3577	0.343694	0.432029
0.0898165	0.463097	0.460615	0.435319	0.379578	0.486286
-0.115644	0.349719	0.318021	0.312719	0.26872	0.36831
-0.118058	0.495825	0.307878	0.405141	0.287674	0.413341
0.00260337	0.392371	0.409024	0.412761	0.3205	0.455522
-0.0151628	0.458671	0.499369	0.397823	0.401258	0.488921
0.00401883	0.393073	0.372392	0.283117	0.376721	0.379283
-0.00207248	0.496675	0.39508	0.372001	0.364834	0.436999
-0.133221	0.384821	0.254427	0.358278	0.257826	0.265221
-0.11764	0.349918	0.305999	0.236475	0.248746	0.306204
0.070921	0.431442	0.49059	0.482711	0.408743	0.500067
-0.00822746	0.526213	0.501814	0.405757	0.361066	0.51544
-0.0910824	0.434497	0.401096	0.395066	0.422753	0.396342
0.0708568	0.424878	0.407593	0.322697	0.20371	0.296142
-0.0384619	0.361203	0.315658	0.296592	0.314069	0.317976
0.0210247	0.462141	0.355218	0.355315	0.338554	0.377002
-0.00355469	0.398278	0.312504	0.281473	0.317545	0.299673
0.0170559	0.477362	0.423781	0.448959	0.350836	0.451913
-0.0797073	0.398786	0.350574	0.29175	0.299008	0.356208
0.0149146	0.472395	0.39949	0.352022	0.36635	0.401034
0.0242453	0.45973	0.379817	0.359974	0.346162	0.474997
0.025688	0.474862	0.418794	0.349625	0.361971	0.435554
0.0775247	0.463291	0.354649	0.368868	0.353817	0.434468
0.0192349	0.48256	0.447821	0.395509	0.373031	0.375385
-0.0977006	0.331739	0.303814	0.314618	0.254599	0.330735
0.016217	0.441037	0.382902	0.37249	0.35201	0.370151
0.014023	0.49667	0.41617	0.376907	0.455278	0.53881
0.0149697	0.441895	0.353642	0.2888	0.312767	0.411927
0.0183586	0.536085	0.48366	0.385873	0.373489	0.425578
-0.0298969	0.391642	0.39051	0.361053	0.296447	0.402635
-0.0104991	0.393719	0.368178	0.359084	0.291166	0.348722
0.0103546	0.502924	0.443382	0.357004	0.326441	0.388968
0.00538172	0.427144	0.38535	0.314208	0.250881	0.418814
0.00576779	0.475908	0.373306	0.322005	0.384451	0.400473
-0.00604563	0.378766	0.398762	0.32213	0.290692	0.406207
-0.00920636	0.472813	0.391841	0.424887	0.367592	0.535354
-0.0165895	0.487845	0.428759	0.360505	0.381269	0.42698
0.0113822	0.464923	0.406586	0.335228	0.331495	0.397897
0.0587686	0.351635	0.304973	0.264861	0.319709	0.365416
0.00021849	0.491224	0.40941	0.422513	0.320475	0.414558
0.0190487	0.483876	0.41923	0.386831	0.343618	0.362017
0.0098355	0.488681	0.456081	0.375946	0.288345	0.486616
0.0212001	0.398327	0.339899	0.368787	0.345766	0.329288
0.0224725	0.453747	0.456768	0.388977	0.38304	0.50516
0.0430989	0.407249	0.403586	0.346027	0.289908	0.482699
0.018735	0.54591	0.400799	0.486423	0.448255	0.442178
0.060908	0.454928	0.362298	0.356763	0.306158	0.408313
0.0662887	0.52235	0.411558	0.352923	0.31273	0.445045
0.0318191	0.363951	0.28444	0.306792	0.277936	0.337249
-0.00360899	0.427976	0.365185	0.400678	0.341033	0.417348
0.0218776	0.571204	0.423711	0.459904	0.416656	0.55498
0.00612842	0.486451	0.447081	0.366053	0.486852	0.411581
0.00463355	0.487673	0.384277	0.342163	0.294336	0.39589
0.02826	0.452558	0.405301	0.337525	0.310503	0.396423
-0.00645126	0.549258	0.472359	0.404446	0.38058	0.48622
-0.00608375	0.550947	0.405902	0.393749	0.414867	0.41033
0.00747487	0.465534	0.449554	0.378125	0.377636	0.360404
0.0154109	0.485364	0.452305	0.412078	0.330862	0.466334
0.0171911	0.414874	0.427547	0.346596	0.304033	0.446557
0.00107585	0.436613	0.42021	0.329881	0.293647	0.436394
-0.00780675	0.424432	0.39827	0.458717	0.35488	0.416407
0.0224253	0.42832	0.408224	0.326096	0.300418	0.438013
0.0123399	0.557152	0.521123	0.389511	0.428087	0.496094
-0.00237429	0.453502	0.373755	0.337564	0.296212	0.408388
-0.0204529	0.266286	0.323997	0.29358	0.249953	0.306008
-0.0194584	0.466045	0.371019	0.34893	0.311368	0.390605
0.00955399	0.423747	0.401136	0.374244	0.350758	0.460673
0.0107972	0.481231	0.456931	0.404294	0.423186	0.509219
0.0036222	0.388789	0.425332	0.324176	0.279132	0.408879
0.0270652	0.436599	0.392678	0.410868	0.308041	0.370971
0.0211792	0.452297	0.360043	0.342302	0.312637	0.39239
0.0113995	0.45616	0.437386	0.361848	0.384668	0.500401
-0.00195878	0.4449	0.34122	0.341131	0.36617	0.376523
0.0223319	0.390001	0.339034	0.346864	0.322552	0.475007
-0.00629507	0.431694	0.405481	0.346363	0.369754	0.404547
0.0223077	0.468828	0.451074	0.360115	0.409737	0.539247
0.00780824	0.389454	0.321861	0.304613	0.329808	0.381003
0.0500316	0.430629	0.359415	0.383692	0.353284	0.334036
-0.00501512	0.418397	0.422704	0.382567	0.29726	0.412008
0.00312379	0.492324	0.402673	0.350447	0.304332	0.344755
-0.0123802	0.536892	0.474695	0.457994	0.407393	0.481419
-0.00381469	0.412088	0.342337	0.297706	0.308589	0.345839
0.0201851	0.501519	0.478331	0.37486	0.32814	0.378068
0.00284909	0.430467	0.385148	0.399034	0.333809	0.404658
-0.0245163	0.490585	0.408681	0.370167	0.387688	0.474272
-0.0006362	0.601394	0.587191	0.528344	0.423555	0.624999
0.0106347	0.563007	0.496587	0.434127	0.425459	0.627513
0.0329793	0.499744	0.429344	0.373365	0.307716	0.46146
0.0115408	0.500419	0.380501	0.363465	0.387123	0.490237
0.0144723	0.432717	0.39567	0.363446	0.307596	0.465325
0.00627398	0.505722	0.542541	0.437641	0.291817	0.499123
0.0124149	0.496028	0.495619	0.434512	0.438651	0.540623
-0.00216058	0.48022	0.423932	0.361482	0.425065	0.525179
0.0023596	0.473878	0.444184	0.393144	0.336464	0.390006
-0.00524164	0.425763	0.411073	0.337961	0.344881	0.384023
-0.0150487	0.476199	0.319998	0.349088	0.310281	0.357968
0.0135826	0.39555	0.378047	0.324195	0.33897	0.357075
0.0523066	0.484022	0.432592	0.462923	0.448451	0.483893
0.0268214	0.474961	0.372954	0.394646	0.312539	0.497217
0.00588319	0.451477	0.432982	0.379556	0.400277	0.567585
-0.0146603	0.568028	0.440112	0.407564	0.398805	0.446051
-0.000283359	0.396275	0.419297	0.344919	0.334278	0.429176
-0.010311	0.50189	0.443911	0.339699	0.377429	0.509029
0.0258999	0.541914	0.46857	0.395433	0.407918	0.529256
0.0232972	0.458691	0.420232	0.331909	0.407411	0.387244
0.0176337	0.502473	0.418349	0.384701	0.35844	0.39259
-0.0717231	0.442423	0.432689	0.434084	0.367476	0.355218
-0.000868055	0.434214	0.423065	0.397884	0.393325	0.624884
0.00487165	0.501725	0.461627	0.395274	0.50023	0.630588
0.00427786	0.525517	0.442865	0.433583	0.411434	0.579296
-0.0168768	0.571011	0.468594	0.464704	0.463898	0.501011
0.000246674	0.451917	0.343826	0.307195	0.334826	0.407376
-0.00450933	0.441296	0.393399	0.317129	0.265485	0.348764
0.000938588	0.439257	0.380197	0.363143	0.305679	0.463712
-0.0148269	0.422063	0.339001	0.365899	0.265433	0.436379
-0.013023	0.432165	0.466414	0.45809	0.507125	0.520711
-0.0502948	0.389865	0.258418	0.236413	0.309455	0.308871
0.0166414	0.495001	0.548393	0.463419	0.455976	0.474862
-0.0300214	0.438267	0.420823	0.333533	0.363567	0.375884
-0.000380236	0.485279	0.413947	0.411058	0.29305	0.484366
0.00483462	0.470302	0.413377	0.356789	0.275114	0.417757
0.00967722	0.480345	0.453127	0.378859	0.342538	0.533151
0.000298691	0.462198	0.457114	0.385939	0.339189	0.404901
-0.0153995	0.513118	0.506977	0.468256	0.493427	0.615204
0.0109293	0.466665	0.514643	0.452447	0.403441	0.459396
-0.0103565	0.464477	0.404805	0.31175	0.340522	0.379744
0.00518589	0.436102	0.393541	0.438097	0.339197	0.443143
-0.00100025	0.481193	0.502884	0.450384	0.462285	0.516448
-0.00134409	0.476211	0.471269	0.406114	0.364242	0.464367
0.00483346	0.504379	0.443803	0.450155	0.384199	0.483843
0.0182744	0.427352	0.376087	0.392425	0.366805	0.445018
-0.0171227	0.393427	0.406017	0.343655	0.314479	0.416595
0.000666942	0.453217	0.410193	0.363066	0.346444	0.517209
-0.0198659	0.563815	0.499582	0.503115	0.482504	0.605886
0.00961729	0.498931	0.409148	0.330393	0.347108	0.34881
0.00983433	0.471886	0.388483	0.394038	0.411366	0.536223
0.00352721	0.440753	0.397052	0.31312	0.384566	0.38808
0.0222774	0.423069	0.429985	0.435379	0.351163	0.598155
